# Supplementary material for: Mercury methylation by metabolically versatile and cosmopolitan marine bacteria
Source: ISME J. 2021 Jan 27;15(6):1810–25. doi: 10.1038/s41396-020-00889-4 (PMC8163782; doi:10.1038/s41396-020-00889-4)
Supplement: Supplementary file 1 — Table S1 [file 41396_2020_889_MOESM1_ESM.xlsx]

## Sheet: Sheet1
Table S1. Summary of all 56 MAGs recovered with hgcA
MAGs	%Compl.b	%Conta.b	Size (Mbp)	# Contigs	%GC	hgcB contiguous with hgcA	16S rRNA gene	Taxonomy
SI034_bin137 a	97.58	2.992	4.94	304	40	+		Desulfobacula sp.
SI036_bin13	94.08	1.451	4.41	569	39.4	+		Desulfobacula sp.
SI037_bin174	91.14	0.161	4.79	322	39.9	+		Desulfobacula sp.
SI037_bin96 a	71.02	3.87	2.76	633	39.5			Desulfobacula sp.
SI037S2_bin88	94.81	0.806	4.75	288	39.8	+		Desulfobacula sp.
SI039_bin117	97.41	2.096	5.24	349	40	+		Desulfobacula sp.
SI047_bin66	95.3	1.451	4.8	316	39.8	+		Desulfobacula sp.
SI048_bin88	93.22	0.842	4.98	332	39.9	+		Desulfobacula sp.
SI053_bin3	96.45	2.096	5.04	296	39.9	+		Desulfobacula sp.
SI054_bin7	97.67	2.096	5.43	334	39.9	+		Desulfobacula sp.
SI060_bin46	95.86	1.612	5.02	301	39.8	+		Desulfobacula sp.
SI073_bin145 a	87.48	5.322	4.26	657	39.2	+		Desulfobacula sp.
SI073_bin33	90.96	3.387	5.21	425	40	+		Desulfobacula sp.
SI075_bin31a	88.61	2.293	4.89	394	40.1	+		Desulfobacula sp.
co234_bin87	71.29	8.387	2.59	421	38.6	+		Desulfobacula sp.
co234_bin15	93.2	0.161	4.39	276	39.9	+		Desulfobacula sp.
co234_bin52	83.87	2.58	3.05	126	38.3	+		Family Desulfococcaceae
co234_bin4 a	81.15	5.545	5.91	1000	50.1			Order Desulfatiglandales
SI037_bin147 a	89.67	1.935	3.28	289	38.6	+		Order Desulfobacterales
SI037S2_bin45	93.51	2.649	3.24	215	38.2	+		Order Desulfobacterales
SI034_bin88	86.52	9.243	6.4	1147	45.3			SAR324 group
SI037_bin154 a	89.02	3.361	7.85	512	45.5			SAR324 group
SI037S2_bin58	78.51	2.521	6.42	346	45.5			SAR324 group
SI047_bin125	92.38	5.462	8.98	616	45.1			SAR324 group
SI047_bin2 a	74.15	2.941	3.63	142	36.2	+		SAR324 group
SI048_bin69	88.09	7.142	5.69	636	36.5	+		SAR324 group
SI053_bin102	76.25	8.589	5.6	1256	44.1			SAR324 group
SI073_bin72	83.07	5.042	7.92	781	45.7			SAR324 group
co234_bin40	78.44	0	2.78	52	37.2	+		Phylum Marinimicrobia
SI034_bin40	95.23	0	3.18	93	37.3	+	+	Phylum Marinimicrobia
SI036_bin53	97.8	1.098	3.4	115	37.2	+		Phylum Marinimicrobia
SI037_bin139	97.8	0	3.11	75	37.4	+		Phylum Marinimicrobia
SI037S2_bin78	93.4	0	3.21	86	37.2	+	+	Phylum Marinimicrobia
SI039_bin42	97.8	0	3.18	77	37.3	+		Phylum Marinimicrobia
SI047_bin25 a	96.7	0	3.17	92	37.4	+	+	Phylum Marinimicrobia
SI048_bin84	93.4	0	3.13	81	37.3	+	+	Phylum Marinimicrobia
SI053_bin92	95.6	0	3.24	103	37.3	+	+	Phylum Marinimicrobia
SI054_bin54	96.7	1.098	3.25	96	37.3	+	+	Phylum Marinimicrobia
SI060_bin23	94.5	0	3.36	103	37.4	+		Phylum Marinimicrobia
SI072_bin5	97.8	1.098	3.65	144	37.7	+	+	Phylum Marinimicrobia
SI073_bin38	96.7	0	3.32	118	37.5	+	+	Phylum Marinimicrobia
SI074_bin48	97.8	0	3.38	113	37.3	+		Phylum Marinimicrobia
SI075_bin21	97.8	1.098	3.36	97	37.3	+	+	Phylum Marinimicrobia
co234_bin30 a	96.08	1.648	4.54	293	42.9	+		Phylum Calditrichaeota
SI034_bin97	83.8	4.395	4.68	804	42.4	+		Phylum Calditrichaeota
SI037_bin165	93.89	1.712	4.91	634	42.5	+		Phylum Calditrichaeota
co234_bin53	82.59	5.322	8.93	1808	64.2	+		Class Lentisphaeria
SI037_bin60 a	83.67	3.914	8.81	2073	63.9	+		Class Lentisphaeria
co234_bin56 a	95.6	2.027	4.85	162	60.6	+	+	Class Kiritimatiellae
SI037_bin111	95.6	2.027	5.15	323	60.5	+		Class Kiritimatiellae
SI037S2_bin34	94.93	3.711	5.78	606	60	+	+	Class Kiritimatiellae
co234_bin61 a	98.25	0	2.67	97	47.7	+		Order Christensenellales
SI037S2_bin60	81.57	0.699	2.05	375	48.3	+		Order Christensenellales
co234_bin41 a	72.27	1.253	4.68	1025	48.9	+		Order Spirochaetales
SI053_bin85	82.68	7.692	3.26	390	43.3			Nitrospina sp.
SI073_bin113 a	74.89	1.709	2.92	321	43.1			Nitrospina sp.
a Representative MAGs selected by 99% hgcA identity threshold
b Completeness above 95% and contamination below 5% are shown in bold; quality of MAGs was determined by CheckM with the “lineage_wf” pipeline.
