# Supplementary material for: Mercury methylation by metabolically versatile and cosmopolitan marine bacteria
Source: ISME J. 2021 Jan 27;15(6):1810–25. doi: 10.1038/s41396-020-00889-4 (PMC8163782; doi:10.1038/s41396-020-00889-4)
Supplement: Supplementary file 2 — Table S2 [file 41396_2020_889_MOESM2_ESM.xlsx]

## Sheet: Sheet1
Table S2. Summary of NCBI BioProjects that contained Marinimicrobia-hgcA reads
BioProject ID	Study	Environment	Latitude	Longitude
PRJNA288120	Gulf of Mexico water and sediments Metagenome	Seawater; Sediment	28.66	-88.01
PRJNA245339	Reactor Electrobiome	Bioreactor	32.78	-79.93
PRJNA266338	Seawater and sea ice Metagenome from the Canadian Arctic	Seawater	75.1	-92.64
PRJNA243613	Human stool Metagenome	Human-Associated	55.78	37.62
PRJNA377390	Bombyx mori P50 Raw sequence reads	Host-Associated	30.17	120.09
PRJEB5982	Microbiome from Gir Cows	Host-Associated	22.32	72.97
PRJNA401089	Industrial waste Metagenome	Wastewater	55.42	37.34
PRJNA214608	Anaerobic fermentation Metagenome	Bioreactor	46.15	20.8
PRJEB6141	Saline desert Metagenome	Soil	22.59	71.27
PRJNA239997	Anaerobic mesophilic digester fed with Spirulina	Bioreactor	52.04	8.49
PRJNA296946	Gut microbiota from patients with Crohn's disease	Human-Associated	55.45	37.37
PRJNA189997	Saline Desert S2 Metagenome	Soil	22.59	71.27
PRJEB4352	Shotgun Sequencing of Tara Oceans DNA samples corresponding to size fractions for protist	Seawater	37.04	1.9
PRJNA231836	Bioreactor enrichments from intertidal sediment	Bioreactor	53.15	8.15
PRJNA327439	Discovery deep brine seawater interface metagenome sequencing	Seawater	21.17	38.03
PRJNA309871	Bryoria fremontii Metatranscriptome	Host-Associated	46.9	-113.73
PRJNA299440	Human gut Metagenome	Human-Associated	37.02	127.97
PRJNA209397	Petroleum Metagenome sequencing, Project-151	Soil	23.03	70.22
PRJEB14811	Freshwater shotgun metagenome from the surface of Nakdong River during algal bloom, Busan, South Korea	Freshwater	35.2	128.99
PRJNA320909	Sludge metagenome Raw sequence reads	Wastewater	30.26	120.15
PRJNA255460	Marine microorganisms cultured in chemostats	Bioreactor	53.11	8.85
PRJNA245804	Microbial Diversity in an Extremely High Sulfate Lake (Spotted Lake, BC, Canada)	Freshwater; Sediment	49.08	-119.57
PRJNA73677	Svalbard Reindeer Rumen Metagenome	Host-Associated	59.4	-10.46
PRJNA268268	Geothermal Mat Community Metagenome	Sediment	30.49	79.63
PRJNA275775	Human samples with multiple pathogens	Human-Associated	39.23	-76.17
PRJNA298665	Arabian Sea oxygen minimum zone	Seawater	21.56	63.11
PRJNA310400	Soil sample Metagenome	Soil	47.42	19.14
PRJNA272672	Microbial composition of soda lakes in the Carpathian Basin	Freshwater	46.87	19.17
PRJNA244615	Metagenomes of Saline Desert	Soil	23.94	70.19
PRJNA251795	Metagenome analysis of BTEX contaminated hypoxic groundwater	Freshwater	45.51	18.17
PRJNA274364	Full-scale partial-nitritation anammox (PNA) reactor Metagenome	Bioreactor	52.05	6.14
PRJNA296416	AAA enrichment bioreactor	Bioreactor	51.82	5.87
PRJNA309469	Marine sediment Metagenome	Sediment	16.83	71.99
PRJNA273799	Baltic Sea Surface Water Metagenome	Seawater	56.93	17.06
PRJNA304667	Wastewaters Metagenome	Wastewater	30.33	76.49
PRJNA275824	Milk Metagenome (Jaffrabadi)	Host-Associated	22.56	72.95
PRJNA296849	Neutral pH hot spring Metagenome	Freshwater	33.23	78.31
PRJDB5323	Metagenomic analysis of Akoya pearl oyster (Pinctada fucata martensii) hemolymph for survey of the causative agent of Akoya oyster disease	Host-Associated	34.2	136.41
PRJNA385554	The microbiomes of blowflies and houseflies	Host-Associated	-22.68	-46.93
PRJNA285742	Anaerobe digester microbial community Metagenome	Bioreactor	46.15	20.08
PRJEB6070	Potential of fecal microbiota for early stage detection of colorectal cancer	Human-Associated	51	-12.14
PRJNA236764	James River Metagenome	Freshwater	37.53	-77.44
PRJEB8968	Core genomes of cosmopolitan surface ocean plankton	Seawater	34.72	-121.54
PRJNA215012	Stordalen mire environmental genomics Metagenome	Soil	68.35	19.05
PRJEB5437	Soil metagenomes profiling for forensic purposes	Soil	-35.03	138.57
PRJNA280864	Common bean Rust infection raw sequence reads	Plant-Associated	44.42	-84.3
PRJEB6006	Metagenomic approach to analyze rumen microbiome from Kankrej cows	Host-Associated	22.31	72.58
PRJNA298260	Beef and dairy metagenomic samples	Host-Associated	42.02	-110.44
PRJNA247822	Ecological Genomics of a Seasonally Anoxic Fjord; Saanich Inlet	Seawater	48.6	-123.5
PRJEB12449	Reproducibility of associations between the human gut microbiome and colorectal cancer assessed in a patient population from Washington, DC, USA	Human-Associated	39	-77
PRJEB11685	Intestinal microbiome is related to lifetime antibiotic use in Finnish pre-school children	Human-Associated	65	25
PRJEB9745	Metagenome analysis of Amlakhadi canal	Soil	21.6	73
PRJNA335944	Lower respiratory microbes Raw sequence reads	Human-Associated	39.56	116.21
PRJEB12357	Impact of faecal microbiota transplantation on the intestinal microbiome in metabolic syndrome patients	Human-Associated	52	5
PRJEB8347	Temporal and technical variability of human gut metagenomes	Human-Associated	55.02	-7.24
PRJNA354598	Brazilian copper mine Metagenome	Freshwater	-6.44	-50.04
PRJNA275825	Milk Metagenome (Mehsani)	Host-Associated	22.56	72.95
PRJNA295497	Characterisation of symbiotic cellulolytic microbial consortium enriched on napier grass	Soil	18.54	98.51
