# Supplementary material for: Mercury methylation by metabolically versatile and cosmopolitan marine bacteria
Source: ISME J. 2021 Jan 27;15(6):1810–25. doi: 10.1038/s41396-020-00889-4 (PMC8163782; doi:10.1038/s41396-020-00889-4)
Supplement: Supplementary file 3 — Table S3 [file 41396_2020_889_MOESM3_ESM.xlsx]

## Sheet: Sheet1
Table S3. Consistent hydrogen bonds of Marinimicrobia-HgcA and D. desulfuricans ND132-HgcA*
Atom1	Atom2
[THR] 18:A.OG1	[B12] 500:Z.N3B
[B12] 500:Z.O58	[TYR] 21:A.OH
[B12] 500:Z.O4	[THR] 24:A.OG1
[B12] 500:Z.O51	[ASN] 48:A.N
[B12] 500:Z.O44	[LYS] 55:A.NZ
[GLN] 85:A.O	[B12] 500:Z.O7R
[B12] 500:Z.O6R	[ALA] 111:A.N
* Only hydrogen bonds connecting protein and cobalamin were predicted; bonds consistent in all four programs (Arpeggio, PLIP, NGL, and Chimera) are shown.
