# Supplementary material for: Mercury methylation by metabolically versatile and cosmopolitan marine bacteria
Source: ISME J. 2021 Jan 27;15(6):1810–25. doi: 10.1038/s41396-020-00889-4 (PMC8163782; doi:10.1038/s41396-020-00889-4)
Supplement: Supplementary file 4 — Table S4 [file 41396_2020_889_MOESM4_ESM.xlsx]

## Sheet: Sheet1
Table S4. Summary of Saanich Inlet metagenomic and metatranscriptomic datasets used in this study.
Sample ID	Cruise ID	Year	Month	Station	Depth (m)	SRX accession (metagenomics)	SRX accession (metatranscriptomics)
SI034_S3_10	34	2009	Jun	SI03	10	SRR3724190	-
SI034_S3_100	34	2009	Jun	SI03	100	SRR3724308	-
SI034_S3_120	34	2009	Jun	SI03	120	SRR3724311	-
SI034_S3_135	34	2009	Jun	SI03	135	SRR3724312	-
SI034_S3_150	34	2009	Jun	SI03	150	SRR3724307	-
SI034_S3_200	34	2009	Jun	SI03	200	SRR3724310	-
						SRR3724309
SI036_S3_100	36	2009	Aug	SI03	100	SRR3724315	-
SI036_S3_120	36	2009	Aug	SI03	120	SRR3724357	-
SI036_S3_135	36	2009	Aug	SI03	135	SRR3724365	-
SI036_S3_150	36	2009	Aug	SI03	150	SRR3724366	-
SI036_S3_200	36	2009	Aug	SI03	200	SRR3724382	-
SI037_S2_100	37	2009	Sep	SI02	100	SRR3719478	-
SI037_S2_150	37	2009	Sep	SI02	150	SRR3719504	-
SI037_S2_200	37	2009	Sep	SI02	200	SRR3719505	-
SI037_S3_10	37	2009	Sep	SI03	10	SRR3719645	-
SI037_S3_100	37	2009	Sep	SI03	100	SRR3719506	-
SI037_S3_110	37	2009	Sep	SI03	110	SRR3719646	-
SI037_S3_120	37	2009	Sep	SI03	120	SRR3719647	-
SI037_S3_125	37	2009	Sep	SI03	125	SRR3719653	-
SI037_S3_130	37	2009	Sep	SI03	130	SRR3719510	-
SI037_S3_150	37	2009	Sep	SI03	150	SRR3719511	-
SI037_S3_200	37	2009	Sep	SI03	200	SRR3719534	-
SI037_S4_100	37	2009	Sep	SI04	100	SRR3719533	-
SI037_S4_130	37	2009	Sep	SI04	130	SRR3719535	-
SI037_S4_150	37	2009	Sep	SI04	150	SRR3719541	-
SI039_S3_10	39	2009	Nov	SI03	10	SRR3724388	-
SI039_S3_100	39	2009	Nov	SI03	100	SRR3724464	-
SI039_S3_120	39	2009	Nov	SI03	120	SRR3724466	-
SI039_S3_135	39	2009	Nov	SI03	135	SRR3724465	-
SI039_S3_150	39	2009	Nov	SI03	150	SRR3724470	-
SI039_S3_200	39	2009	Nov	SI03	200	SRR3724468	-
						SRR3724467
SI047_S3_100	47	2010	July	SI03	100	SRR3724469	SRR3719718
SI047_S3_120	47	2010	July	SI03	120	SRR3724456	SRR3719720
SI047_S3_135	47	2010	July	SI03	135	SRR3724482	SRR3719721
SI047_S3_150	47	2010	July	SI03	150	SRR3724508	SRR3719719
SI047_S3_200	47	2010	July	SI03	200	SRR3724533	SRR3719722
SI048_S3_10	48	2010	Aug	SI03	10	SRR3724534	SRR3720164
SI048_S3_100	48	2010	Aug	SI03	100	SRR3724643	SRR3720165
SI048_S3_120	48	2010	Aug	SI03	120	SRR3724641	SRR3720166
SI048_S3_135	48	2010	Aug	SI03	135	SRR3724645	SRR3720197
SI048_S3_150	48	2010	Aug	SI03	150	SRR3724644	SRR3720204
SI048_S3_200	48	2010	Aug	SI03	200	SRR3724646	SRR3720199
SI053_S3_10	53	2011	Jan	SI03	10	SRR3724566	-
SI053_S3_100	53	2011	Jan	SI03	100	SRR3724647	-
SI053_S3_120	53	2011	Jan	SI03	120	SRR3724648	-
SI053_S3_135	53	2011	Jan	SI03	135	SRR3725015	-
SI053_S3_150	53	2011	Jan	SI03	150	SRR3725354	-
SI053_S3_200	53	2011	Jan	SI03	200	SRR3725355	-
SI054_S3_100	54	2011	Feb	SI03	100	SRR3725054	SRR3720205
SI054_S3_120	54	2011	Feb	SI03	120	SRR3725353	SRR3720202
SI054_S3_135	54	2011	Feb	SI03	135	SRR3725726	SRR3720203
SI054_S3_150	54	2011	Feb	SI03	150	SRR3725727	SRR3720200
SI054_S3_200	54	2011	Feb	SI03	200	SRR3725729	SRR3720198
SI060_S3_100	60	2011	Aug	SI03	100	SRR3725728	-
SI060_S3_150	60	2011	Aug	SI03	150	SRR3725730	-
SI060_S3_200	60	2011	Aug	SI03	200	SRR3725731	-
SI072_S3_10	72	2012	Aug	SI03	10	SRR3719539	SRR3719270
SI072_S3_100	72	2012	Aug	SI03	100	SRR3719544	SRR3719269
							SRR3719279
SI072_S3_120	72	2012	Aug	SI03	120	SRR3719545	-
SI072_S3_135	72	2012	Aug	SI03	135	SRR3719563	SRR3719361
							SRR3719367
SI072_S3_150	72	2012	Aug	SI03	150	SRR3719562	SRR3719365
							SRR3719369
SI072_S3_165	72	2012	Aug	SI03	165	SRR3719654	SRR3719366
							SRR3719364
SI072_S3_200	72	2012	Aug	SI03	200	SRR3719564	SRR3719350
							SRR3719363
SI073_S3_10	73	2012	Aug	SI03	10	SRR3719565	SRR3719362
SI073_S3_100	73	2012	Aug	SI03	100	SRR3719566	-
SI073_S3_120	73	2012	Aug	SI03	120	SRR3719567	-
SI073_S3_135	73	2012	Aug	SI03	135	SRR3719568	-
SI073_S3_150	73	2012	Aug	SI03	150	SRR3719569	-
SI073_S3_165	73	2012	Aug	SI03	165	SRR3719655	SRR3719368
							SRR3719398
SI073_S3_200	73	2012	Aug	SI03	200	SRR3719571	-
SI074_S3_10	74	2012	Sep	SI03	10	SRR3719572	SRR3719405
SI074_S3_100	74	2012	Sep	SI03	100	SRR3719573	SRR3719400
							SRR3719406
SI074_S3_120	74	2012	Sep	SI03	120	SRR3719574	SRR3719402
SI074_S3_135	74	2012	Sep	SI03	135	SRR3719625	SRR3719399
							SRR3719404
SI074_S3_150	74	2012	Sep	SI03	150	SRR3719629	SRR3719403
							SRR3719407
SI074_S3_165	74	2012	Sep	SI03	165	SRR3719657	SRR3719408
							SRR3719438
SI074_S3_200	74	2012	Sep	SI03	200	SRR3719644	SRR3719437
							SRR3719439
SI075_S3_10	75	2012	Sep	SI03	10	SRR3719656	-
SI075_S3_100	75	2012	Sep	SI03	100	SRR3719691	SRR3719447
							SRR3719451
SI075_S3_120	75	2012	Sep	SI03	120	SRR3719692	SRR3719449
							SRR3719448
SI075_S3_135	75	2012	Sep	SI03	135	SRR3719693	SRR3719450
							SRR3719465
SI075_S3_150	75	2012	Sep	SI03	135	SRR3719696	SRR3719463
							SRR3719464
SI075_S3_165	75	2012	Sep	SI03	165	SRR3719695	-
SI075_S3_200	75	2012	Sep	SI03	200	SRR3719708	SRR3719475
							SRR3719477
