# Supplementary material for: Mercury methylation by metabolically versatile and cosmopolitan marine bacteria
Source: ISME J. 2021 Jan 27;15(6):1810–25. doi: 10.1038/s41396-020-00889-4 (PMC8163782; doi:10.1038/s41396-020-00889-4)
Supplement: Supplementary file 5 — Table S5 [file 41396_2020_889_MOESM5_ESM.xlsx]

## Sheet: Sheet1
Table S5. Experimentally validated Hg methylators and their hgcAB gene IDs in IMG database used in this study.
Genome name	hgcA gene ID	hgcB gene ID
Acetonema longum APO-1	651580713	651580712
Desulfitobacterium dehalogenans JW-IU-DC1	2507427874	2507427873
Desulfitobacterium metallireducens 853-15A	2507244055	2507244054
Desulfobulbus propionicus 1pr3	649925293	649925292
Desulfococcus multivorans DSM 2059	2568530779	2568530778
Desulfomicrobium baculatum DSM 4028	644999617	644999616
Desulfomicrobium escambiense DSM 10707	2524274124	2524274123
Desulfonatronospira thiodismutans ASO3-1	644405450	644405451
Desulfosporosinus acidiphilus SJ4	2507126055	2507126056
Desulfosporosinus youngiae JW-YJL-B18	2508509747	2508509746
Desulfovibrio africanus DSM 2603	2527068623	2527068625
Desulfovibrio desulfuricans ND132	2503785873	2503785874
Desulfovibrio sp. X2	2598073629	2598073630
Dethiobacter alkaliphilus AHT1	644403189	644403188
Ethanoligenens harbinense YUAN-3T	649821869	649821870
Geobacter bemidjiensis Bem	642767170	642767171
Geobacter daltonii FRC-32	643639782	643639781
Geobacter metallireducens GS-15	637778520	637778521
Geobacter sulfurreducens PCA	637126114	637126115
Methanolobus tindarius DSM 2278	2515108221	2515108220
Methanomethylovorans hollandica DSM 15978	2509662280	2509662279
Pseudodesulfovibrio aespoeensis Aspo-2	649853478	649853479
Syntrophus aciditrophicus SB	637861274	637861273
