# Supplementary material for: Mercury methylation by metabolically versatile and cosmopolitan marine bacteria
Source: ISME J. 2021 Jan 27;15(6):1810–25. doi: 10.1038/s41396-020-00889-4 (PMC8163782; doi:10.1038/s41396-020-00889-4)
Supplement: Supplementary file 6 — Table S6 [file 41396_2020_889_MOESM6_ESM.xlsx]

## Sheet: Sheet 1
Table S6. hgcA-carrying genomes from public databases
Genome ID	Description	From Database
QKIH01000002.1	Desulfobulbaceae bacterium isolate SZUA-575	GTDB release 89
QKGY01000331.1	Desulfuromonadaceae bacterium isolate SZUA-540	GTDB release 89
QKEL01000011.1	Spirochaetales bacterium isolate SZUA-475	GTDB release 89
QKDO01000121.1	Nitrospirae bacterium isolate SZUA-452	GTDB release 89
QKCO01000015.1	Treponema sp. isolate SZUA-426	GTDB release 89
QKCK01000329.1	Bacteroidetes bacterium isolate SZUA-422	GTDB release 89
QKCE01000050.1	Spirochaetales bacterium isolate SZUA-416	GTDB release 89
QKCC01000165.1	Spirochaetales bacterium isolate SZUA-414	GTDB release 89
QKCC01000133.1	Spirochaetales bacterium isolate SZUA-414	GTDB release 89
QKAS01000003.1	Clostridia bacterium isolate SZUA-378	GTDB release 89
QJVM01000062.1	Nitrospirae bacterium isolate SZUA-242	GTDB release 89
QILZ01000367.1	Spirochaetales bacterium isolate SZUA-6	GTDB release 89
QIGD01000003.1	Euryarchaeota archaeon isolate SZUA-158	GTDB release 89
QIEJ01000025.1	Proteobacteria bacterium isolate SZUA-204	GTDB release 89
QIEJ01000025.1	Proteobacteria bacterium isolate SZUA-204	GTDB release 89
QIDP01000044.1	Nitrospirae bacterium isolate SZUA-224	GTDB release 89
PQAS01000022.1	Candidatus Methanoperedenaceae archaeon isolate FeB_1 FeB1_22	GTDB release 89
PPDG01000082.1	Desulfobacteraceae bacterium isolate BM002 sc_27910	GTDB release 89
POSG01000001.1	Geobacter sp. isolate GAC1 CM3_1000008	GTDB release 89
PNBP01000054.1	Methanoregula sp. isolate fen_60 73.20120700_E1X.21	GTDB release 89
PNBO01000393.1	Myxococcales bacterium isolate fen_1138 73.20120700_E3M.16	GTDB release 89
PNBI01000069.1	Methanomassiliicoccaceae archaeon isolate fen_33 73.20110800_E3D.115	GTDB release 89
PMZU01000026.1	Methanoregula sp. isolate fen_34 73.20110800_E3D.97	GTDB release 89
PMZS01000379.1	Spirochaetaceae bacterium isolate fen_1364 73.20110800_E3D.78	GTDB release 89
PMZR01000093.1	Acidobacteria bacterium isolate fen_186 73.20110800_E3D.77	GTDB release 89
PMNJ01000206.1	Bacteroidales bacterium isolate fen_946 73.20100900_E3D.43	GTDB release 89
PMML01000079.1	Ignavibacteriae bacterium isolate fen_1254	GTDB release 89
PMMG01000161.1	Dehalococcoidia bacterium isolate fen_1014 73.20100900_E1D.16	GTDB release 89
PMLB01000022.1	Myxococcales bacterium isolate fen_1121 73.20120600_E1D.21	GTDB release 89
PMKW01000052.1	Methanoregula sp. isolate fen_47 73.20120600_E1D.45	GTDB release 89
PMKM01000102.1	Solibacterales bacterium isolate fen_298 73.20120600_E2D.104	GTDB release 89
PMJJ01000005.1	Actinobacteria bacterium isolate fen_680 73.20120600_E2D.85	GTDB release 89
PMIZ01000413.1	Actinobacteria bacterium isolate fen_683 73.20120600_E3D.149	GTDB release 89
PMIX01000402.1	Myxococcales bacterium isolate fen_1127 73.20120600_E3D.16	GTDB release 89
PMIV01000211.1	Anaerolineaceae bacterium isolate fen_1049 73.20120600_E3D.174	GTDB release 89
PMIL01000100.1	Bacteroidales bacterium isolate fen_956 73.20120600_E3D.46	GTDB release 89
PMIJ01000040.1	Bacteroidales bacterium isolate fen_957 73.20120600_E3D.48	GTDB release 89
PMEC01000250.1	Bacteroidales bacterium isolate fen_961 73.20120700_E2X.114	GTDB release 89
PMDX01000133.1	Actinobacteria bacterium isolate fen_727 73.20120700_E2X.152	GTDB release 89
PMDT01000251.1	Spirochaetaceae bacterium isolate fen_1365 73.20120700_E2X.184	GTDB release 89
PMDT01000079.1	Spirochaetaceae bacterium isolate fen_1365 73.20120700_E2X.184	GTDB release 89
PMDB01000064.1	Ignavibacteriae bacterium isolate fen_1287 73.20120700_E2X.73	GTDB release 89
PMCY01000168.1	Candidatus Aminicenantes bacterium isolate fen_333 73.20120700_E2X.90	GTDB release 89
PMCK01000627.1	Myxococcales bacterium isolate fen_1139 73.20120700_E3M.180	GTDB release 89
PMCE01000421.1	Syntrophaceae bacterium isolate fen_1141 73.20120700_E3M.214_contig_614194	GTDB release 89
PMCC01000173.1	Actinobacteria bacterium isolate fen_731 73.20120700_E3M.220	GTDB release 89
PMCB01000056.1	Dehalococcoidia bacterium isolate fen_1064 73.20120700_E3M.23	GTDB release 89
PMCA01000006.1	Elusimicrobia bacterium isolate fen_1175 73.20120700_E3M.237	GTDB release 89
PMBY01000356.1	Myxococcales bacterium isolate fen_1142 73.20120700_E3M.25	GTDB release 89
PMBW01000227.1	Dehalococcoidia bacterium isolate fen_1065 73.20120700_E3M.266	GTDB release 89
PMBU01000041.1	Methanomassiliicoccaceae archaeon isolate fen_65 73.20120700_E3M.288	GTDB release 89
PMBI01000050.1	Syntrophaceae bacterium isolate fen_1145 73.20120700_E3M.73	GTDB release 89
PMBF01000105.1	Ignavibacteriae bacterium isolate fen_1294 73.20120700_E3M.80	GTDB release 89
PLYK01000004.1	Geobacter sp. isolate palsa_1151 73.20120700_P3D.282	GTDB release 89
PLWQ01000024.1	Fibrobacteres bacterium isolate fen_1185 73.20120800_E1D.40	GTDB release 89
PLTW01000253.1	fused hgcAB, Actinobacteria bacterium isolate bog_752 73.20120700_S1D.129	GTDB release 89
PLTF01000034.1	Fibrobacteres bacterium isolate bog_1184 73.20120700_S1D.234	GTDB release 89
PLSV01000148.1	Syntrophobacteraceae bacterium isolate bog_1154 73.20120700_S1D.281	GTDB release 89
PLSJ01000288.1	Syntrophaceae bacterium isolate bog_1155 73.20120700_S1D.399	GTDB release 89
PLNU01000129.1	Syntrophaceae bacterium isolate fen_1160 73.20120800_E1X.10	GTDB release 89
PLNT01000008.1	Bacteroidales bacterium isolate fen_974 73.20120800_E1X.13	GTDB release 89
PLNO01000173.1	Spirochaetaceae bacterium isolate fen_1366 73.20120800_E1X.37	GTDB release 89
PLNF01000075.1	Bacteroidales bacterium isolate fen_976 73.20120800_E2D.36	GTDB release 89
PLMX01000069.1	Syntrophaceae bacterium isolate fen_1164 73.20120800_E2X.21	GTDB release 89
PLMV01000027.1	Syntrophaceae bacterium isolate fen_1165 73.20120800_E2X.4	GTDB release 89
PLMS01000101.1	Ignavibacteriae bacterium isolate fen_1299 73.20120800_E2X.46	GTDB release 89
PLMQ01000035.1	Syntrophaceae bacterium isolate fen_1166 73.20120800_E2X.51	GTDB release 89
PLMO01000151.1	Bacteroidales bacterium isolate fen_979 73.20120800_E2X.55	GTDB release 89
PLMN01000018.1	Candidatus Aminicenantes bacterium isolate fen_413 73.20120800_E2X.58	GTDB release 89
PLML01000094.1	Bacteroidales bacterium isolate fen_980 73.20120800_E3D.18	GTDB release 89
PLMK01000008.1	Ignavibacteriae bacterium isolate fen_1300 73.20120800_E3D.21	GTDB release 89
PLMF01000427.1	Solibacterales bacterium isolate fen_415 73.20120800_E3S.15	GTDB release 89
PLMF01000325.1	Solibacterales bacterium isolate fen_415 73.20120800_E3S.15	GTDB release 89
PLMC01000050.1	Bacteroidales bacterium isolate fen_982 73.20120800_E3S.3	GTDB release 89
PLLX01000153.1	Bacteroidales bacterium isolate fen_983 73.20120800_E3S.44	GTDB release 89
PLLV01000206.1	Syntrophaceae bacterium isolate fen_1168 73.20120800_E3S.49	GTDB release 89
PLLO01000018.1	Bacteroidales bacterium isolate fen_984 73.20120800_E3X.31	GTDB release 89
PLGI01000043.1	Syntrophaceae bacterium isolate bog_1110 73.20110800_S3D.35	GTDB release 89
PLEM01000210.1	Solibacterales bacterium isolate fen_235 73.20111000_E3D.16	GTDB release 89
PKYM01000149.1	Actinobacteria bacterium isolate palsa_645 73.20120500_P19.15	GTDB release 89
PKUI01000080.1	Desulfuromonas sp. isolate BM709 sc_15225	GTDB release 89
PKUH01000015.1	Desulfuromonas sp. isolate BM707 sc_133	GTDB release 89
PKUG01000131.1	Desulfuromonas sp. isolate BM522 sc_1767	GTDB release 89
PKUD01000123.1	Desulfuromonas sp. isolate BM509 sc_169	GTDB release 89
PKUC01000018.1	Desulfuromonas sp. isolate BM508 sc_255	GTDB release 89
PKUB01000029.1	Desulfuromonas sp. isolate BM501 sc_1449	GTDB release 89
PKUA01000054.1	Desulfuromonas sp. isolate BM304 sc_825	GTDB release 89
PKTZ01000080.1	Desulfuromonas sp. isolate BM302 sc_866	GTDB release 89
PKTY01000393.1	Desulfuromonas sp. isolate BM103 sc_6408	GTDB release 89
PKTX01000006.1	Desulfobulbaceae bacterium isolate BM506 sc_223	GTDB release 89
PKTW01000107.1	Desulfobulbaceae bacterium isolate BM004 sc_3649	GTDB release 89
PKTV01000423.1	Desulfobacteraceae bacterium isolate BM005 sc_3519	GTDB release 89
PKTU01000049.1	Deltaproteobacteria bacterium isolate BM525 sc_1963	GTDB release 89
PKTT01000029.1	Deltaproteobacteria bacterium isolate BM512 sc_460	GTDB release 89
PIZH01000390.1	Methanoregula sp. isolate PD_MW2_B NODE_3413	GTDB release 89
PFTO01000089.1	Acidobacteria bacterium CG_4_9_14_3_um_filter_49_7	GTDB release 89
PEYM01000104.1	Bacterium (Candidatus Saganbacteria) CG08_land_8_20_14_0_20_45_16 CG08_land_8_20_14_0.20	GTDB release 89
PEAC01000030.1	Nitrospirae bacterium MYbin6	GTDB release 89
PBYF01000120.1	Deltaproteobacteria_bacterium_isolate_NP36	GTDB release 89
PBYF01000120.1	Deltaproteobacteria bacterium isolate NP36 MHASM	GTDB release 89
PBYF01000021.1	Deltaproteobacteria bacterium isolate NP36	GTDB release 89
PBFW01000013.1	Deltaproteobacteria_bacterium_isolate_SP3084	GTDB release 89
PBFW01000013.1	Deltaproteobacteria bacterium isolate SP3084 MHASM	GTDB release 89
NZ_OMOE01000002.1	Syntrophobacter sp. SbD1 strain Peat soil MAG SbD1	GTDB release 89
NZ_LKHP01000010.1	Caloramator mitchellensis strain VF08 ABG79	GTDB release 89
NZ_LBMP01000005.1	Desulfocarbo indianensis strain SCBM	GTDB release 89
NZ_JXCG01000007.1	Thermococcus sp. EP1	GTDB release 89
NZ_JH556651.1	Acetivibrio cellulolyticus CD2	GTDB release 89
NZ_JAEX01000001.1	Desulfocurvus vexinensis DSM 17965 G495DRAFT	GTDB release 89
NZ_FOFT01000002.1	Lentzea flaviverrucosa strain CGMCC 4.578	GTDB release 89
NZ_FNOB01000025.1	Defluviimonas indica strain DSM 24802	GTDB release 89
NZ_FNJI01000027.1	Desulforhopalus singaporensis strain DSM 12130	GTDB release 89
NZ_AUEZ01000113.1	Bradyrhizobium sp. Ai1a-2 K288DRAFT	GTDB release 89
NYZB01000245.1	Deltaproteobacteria bacterium isolate ARS66	GTDB release 89
NVXR01000006.1	Desulfotalea sp. isolate NORP6	GTDB release 89
NJBF01000010.1	Candidatus Heimdallarchaeota archaeon B3-JM-08 121	GTDB release 89
NC_018017.1	Desulfitobacterium dehalogenans ATCC 51507	GTDB release 89
MTOL01000521.1	Deferribacteres bacterium JdFR-76 JGI24019J35510_1001841	GTDB release 89
MTOL01000521.1	Deferribacteres bacterium JdFR-76 JGI24019J35510_1001841	GTDB release 89
MTMO01000040.1	Archaeoglobus sp. JdFR-27 JGI24020J35080_1000054	GTDB release 89
MGZJ01000018.1	Geobacteraceae bacterium GWC2_53_11 gwc2	GTDB release 89
MGQK01000051.1	Deltaproteobacteria bacterium RBG_13_61_14 RBG_13	GTDB release 89
MGML01000092.1	Chloroflexi bacterium RBG_13_46_14 RBG_13	GTDB release 89
MEZD01000001.1	Candidatus Bathyarchaeota archaeon RBG_13_38_9 RBG_13	GTDB release 89
MEQL01000025.1	Bdellovibrionales bacterium RIFOXYD12_FULL_39_22 rifoxyd3	GTDB release 89
MEPR01000051.1	Bdellovibrionales bacterium GWB1_55_8 gwb1	GTDB release 89
LKUC01000396.1	Smithella sp. SDB	GTDB release 89
LFSR01000034.1	Syntrophomonas sp. DTU018	GTDB release 89
GCA_900476375.1	Lucifera butyrica (firmicutes)	McDaniel et al. 2020
GCA_900290375.1	Candidatus Desulfosporosinus infrequens (firmicutes)	McDaniel et al. 2020
GCA_900290365.1	Syntrophobacter sp. SbD1 (d-proteobacteria)	McDaniel et al. 2020
GCA_900217235.1	Pseudodesulfovibrio profundus (d-proteobacteria)	McDaniel et al. 2020
GCA_900187405.1	Geobacter sp. DSM 9736 (d-proteobacteria)	McDaniel et al. 2020
GCA_900185645.1	Clostridium sp. BSD9I1 (firmicutes)	McDaniel et al. 2020
GCA_900184255.1	Haloimpatiens massiliensis (firmicutes)	McDaniel et al. 2020
GCA_900176365.1	Desulfobacterium vacuolatum DSM 3385 (d-proteobacteria)	McDaniel et al. 2020
GCA_900176285.1	Desulfacinum hydrothermale DSM 13146 (d-proteobacteria)	McDaniel et al. 2020
GCA_900170035.1	Desulfamplus magnetovallimortis (d-proteobacteria)	McDaniel et al. 2020
GCA_900167235.1	Desulfococcus multivorans DSM 2059 (d-proteobacteria)	McDaniel et al. 2020
GCA_900167065.1	Desulfovibrio bizertensis DSM 18034 (d-proteobacteria)	McDaniel et al. 2020
GCA_900143695.1	Desulfopila aestuarii DSM 18488 (d-proteobacteria)	McDaniel et al. 2020
GCA_900143645.1	Anaerocolumna xylanovorans DSM 12503 (firmicutes)	McDaniel et al. 2020
GCA_900142215.1	Anaerocolumna jejuensis DSM 15929 (firmicutes)	McDaniel et al. 2020
GCA_900141635.1	Peptoclostridium litorale DSM 5388 (firmicutes)	McDaniel et al. 2020
GCA_900130015.1	Desulfofustis glycolicus DSM 9705 (d-proteobacteria)	McDaniel et al. 2020
GCA_900129935.1	Desulfosporosinus lacus DSM 15449 (firmicutes)	McDaniel et al. 2020
GCA_900129305.1	Desulfacinum infernum DSM 9756 (d-proteobacteria)	McDaniel et al. 2020
GCA_900114835.1	Methanolobus profundi (euryarchaeotes)	McDaniel et al. 2020
GCA_900114595.1	Desulfomicrobium norvegicum (d-proteobacteria)	McDaniel et al. 2020
GCA_900114115.1	Desulfomicrobium apsheronum (d-proteobacteria)	McDaniel et al. 2020
GCA_900111615.1	Natronincola peptidivorans (firmicutes)	McDaniel et al. 2020
GCA_900109885.1	Syntrophus gentianae (d-proteobacteria)	McDaniel et al. 2020
GCA_900105645.1	Desulfobacula phenolica (d-proteobacteria)	McDaniel et al. 2020
GCA_900103065.1	Geoalkalibacter ferrihydriticus (d-proteobacteria)	McDaniel et al. 2020
GCA_900101495.1	Alkaliphilus peptidifermentans DSM 18978 (firmicutes)	McDaniel et al. 2020
GCA_900101345.1	Desulfoluna spongiiphila (d-proteobacteria)	McDaniel et al. 2020
GCA_900100715.1	Methanolobus vulcani (euryarchaeotes)	McDaniel et al. 2020
GCA_007625085.1	Desulfovibrio marinus (d-proteobacteria)	McDaniel et al. 2020
GCA_007625075.1	Desulfovibrio indonesiensis (d-proteobacteria)	McDaniel et al. 2020
GCA_007559175.1	Geobacter sp. (d-proteobacteria)	McDaniel et al. 2020
GCA_007280195.1	Deltaproteobacteria bacterium (d-proteobacteria)	McDaniel et al. 2020
GCA_007279735.1	Bacteroidetes bacterium (CFB group bacteria)	McDaniel et al. 2020
GCA_007244375.1	Smithella sp. (d-proteobacteria)	McDaniel et al. 2020
GCA_006546655.1	Methanolobus vulcani (euryarchaeotes)	McDaniel et al. 2020
GCA_006226855.1	bacterium (bacteria)	McDaniel et al. 2020
GCA_005774545.1	Deltaproteobacteria bacterium (d-proteobacteria)	McDaniel et al. 2020
GCA_005222505.1	Ethanoligenens harbinense (firmicutes)	McDaniel et al. 2020
GCA_005116675.1	Desulfopila sp. IMCC35004 (d-proteobacteria)	McDaniel et al. 2020
GCA_005116655.1	Desulfopila sp. IMCC35005 (d-proteobacteria)	McDaniel et al. 2020
GCA_005116645.1	Desulfopila sp. IMCC35006 (d-proteobacteria)	McDaniel et al. 2020
GCA_004917075.1	Geomonas edaphica (d-proteobacteria)	McDaniel et al. 2020
GCA_004917065.1	Geomonas ferrireducens (d-proteobacteria)	McDaniel et al. 2020
GCA_004796465.1	Desulfovibrio sp. (d-proteobacteria)	McDaniel et al. 2020
GCA_004796425.1	Desulfobulbaceae bacterium (d-proteobacteria)	McDaniel et al. 2020
GCA_004791675.1	Geomonas terrae (d-proteobacteria)	McDaniel et al. 2020
GCA_004766055.1	Desulfosporosinus sp. Sb-LF (firmicutes)	McDaniel et al. 2020
GCA_004766045.1	Desulfosporosinus fructosivorans (firmicutes)	McDaniel et al. 2020
GCA_004526055.1	Bacteroidia bacterium (CFB group bacteria)	McDaniel et al. 2020
GCA_004525935.1	Lentisphaerales bacterium (bacteria)	McDaniel et al. 2020
GCA_004525545.1	Methanomassiliicoccus sp. (euryarchaeotes)	McDaniel et al. 2020
GCA_004525355.1	Spirochaetales bacterium (spirochetes)	McDaniel et al. 2020
GCA_004525155.1	Spirochaetales bacterium (spirochetes)	McDaniel et al. 2020
GCA_004377365.1	Anaerolineales bacterium (GNS bacteria)	McDaniel et al. 2020
GCA_004377095.1	candidate division TA06 bacterium (bacteria)	McDaniel et al. 2020
GCA_004376575.1	candidate division TA06 bacterium (bacteria)	McDaniel et al. 2020
GCA_004376055.1	Nitrospirales bacterium LBB_01 (bacteria)	McDaniel et al. 2020
GCA_004375785.1	Candidatus Cloacimonetes bacterium (bacteria)	McDaniel et al. 2020
GCA_004365595.1	Pseudodesulfovibrio indicus (d-proteobacteria)	McDaniel et al. 2020
GCA_004348925.1	Actinobacteria bacterium (high GC Gram+)	McDaniel et al. 2020
GCA_004345905.1	Serpentinicella alkaliphila (firmicutes)	McDaniel et al. 2020
GCA_004343725.1	Treponema sp. J25 (spirochetes)	McDaniel et al. 2020
GCA_004343635.1	Dehalobacter sp. 14DCB1 (firmicutes)	McDaniel et al. 2020
GCA_004343605.1	Dehalobacter sp. 12DCB1 (firmicutes)	McDaniel et al. 2020
GCA_004322275.1	bacterium (bacteria)	McDaniel et al. 2020
GCA_004322245.1	Bacteriodetes bacterium (CFB group bacteria)	McDaniel et al. 2020
GCA_004321925.1	Nitrospirae bacterium (bacteria)	McDaniel et al. 2020
GCA_004321915.1	Nitrospirae bacterium (bacteria)	McDaniel et al. 2020
GCA_004321905.1	Verrucomicrobia bacterium (verrucomicrobia)	McDaniel et al. 2020
GCA_004298625.1	Nitrospirae bacterium (bacteria)	McDaniel et al. 2020
GCA_004195345.1	Clostridiales bacterium MAG-BB-3 (firmicutes)	McDaniel et al. 2020
GCA_004195035.1	Candidatus Acidulodesulfobacterium ferriphilum (d-proteobacteria)	McDaniel et al. 2020
GCA_004117875.1	Geomonas oryzae (d-proteobacteria)	McDaniel et al. 2020
GCA_004102745.1	Hungateiclostridium mesophilum (firmicutes)	McDaniel et al. 2020
GCA_004025585.1	Pseudodesulfovibrio sp. S3 (d-proteobacteria)	McDaniel et al. 2020
GCA_003978695.1	Desulfobulbus sp. (d-proteobacteria)	McDaniel et al. 2020
GCA_003966735.1	Desulfovibrio ferrophilus (d-proteobacteria)	McDaniel et al. 2020
GCA_003857395.1	Geobacter sp. (d-proteobacteria)	McDaniel et al. 2020
GCA_003838235.1	Methanosalsum natronophilum (euryarchaeotes)	McDaniel et al. 2020
GCA_003838035.1	Desulfonatronospira sp. MSAO_Bac3 (d-proteobacteria)	McDaniel et al. 2020
GCA_003820265.1	Acidobacteria bacterium (bacteria)	McDaniel et al. 2020
GCA_003819975.1	Desulfobacteraceae bacterium (d-proteobacteria)	McDaniel et al. 2020
GCA_003819755.1	Acidobacteria bacterium (bacteria)	McDaniel et al. 2020
GCA_003819735.1	Chloroflexi bacterium (GNS bacteria)	McDaniel et al. 2020
GCA_003818675.1	Spirochaetaceae bacterium (spirochetes)	McDaniel et al. 2020
GCA_003818505.1	Desulfobacteraceae bacterium (d-proteobacteria)	McDaniel et al. 2020
GCA_003751385.1	Desulfosoma caldarium (d-proteobacteria)	McDaniel et al. 2020
GCA_003712145.1	Desulfuromonadales bacterium (d-proteobacteria)	McDaniel et al. 2020
GCA_003696505.1	Deltaproteobacteria bacterium (d-proteobacteria)	McDaniel et al. 2020
GCA_003694255.1	Deltaproteobacteria bacterium (d-proteobacteria)	McDaniel et al. 2020
GCA_003648655.1	Bacteroidetes bacterium (CFB group bacteria)	McDaniel et al. 2020
GCA_003648415.1	Bacteroidetes bacterium (CFB group bacteria)	McDaniel et al. 2020
GCA_003647755.1	Candidatus Coatesbacteria bacterium (bacteria)	McDaniel et al. 2020
GCA_003647485.1	Deltaproteobacteria bacterium (d-proteobacteria)	McDaniel et al. 2020
GCA_003647445.1	Deltaproteobacteria bacterium (d-proteobacteria)	McDaniel et al. 2020
GCA_003647385.1	Deltaproteobacteria bacterium (d-proteobacteria)	McDaniel et al. 2020
GCA_003647375.1	Deltaproteobacteria bacterium (d-proteobacteria)	McDaniel et al. 2020
GCA_003646975.1	Deltaproteobacteria bacterium (d-proteobacteria)	McDaniel et al. 2020
GCA_003612855.1	Ethanoligenens harbinense (firmicutes)	McDaniel et al. 2020
GCA_003612835.1	Ethanoligenens harbinense (firmicutes)	McDaniel et al. 2020
GCA_003605055.1	Desulfarculus sp. (d-proteobacteria)	McDaniel et al. 2020
GCA_003599865.1	Desulfobacteraceae bacterium (d-proteobacteria)	McDaniel et al. 2020
GCA_003599575.1	Desulfobacteraceae bacterium (d-proteobacteria)	McDaniel et al. 2020
GCA_003597995.1	Dehalococcoidia bacterium (GNS bacteria)	McDaniel et al. 2020
GCA_003597945.1	Desulfobacteraceae bacterium (d-proteobacteria)	McDaniel et al. 2020
GCA_003590275.1	Dehalobacter sp. MCB1 (firmicutes)	McDaniel et al. 2020
GCA_003574895.1	Geobacter sp. (d-proteobacteria)	McDaniel et al. 2020
GCA_003574885.1	Geobacter sp. (d-proteobacteria)	McDaniel et al. 2020
GCA_003574175.1	Geobacter sulfurreducens (d-proteobacteria)	McDaniel et al. 2020
GCA_003568005.1	Desulfobacteraceae bacterium (d-proteobacteria)	McDaniel et al. 2020
GCA_003567715.1	Syntrophomonadaceae bacterium (firmicutes)	McDaniel et al. 2020
GCA_003567555.1	Dehalococcoidia bacterium (GNS bacteria)	McDaniel et al. 2020
GCA_003567515.1	Syntrophomonadaceae bacterium (firmicutes)	McDaniel et al. 2020
GCA_003567495.1	Candidatus Brocadiaceae bacterium (bacteria)	McDaniel et al. 2020
GCA_003566645.1	Balneolia bacterium (bacteria)	McDaniel et al. 2020
GCA_003566455.1	Desulfonatronovibrio sp. (d-proteobacteria)	McDaniel et al. 2020
GCA_003564275.1	Desulfonatronospira sp. (d-proteobacteria)	McDaniel et al. 2020
GCA_003563695.1	Syntrophomonadaceae bacterium (firmicutes)	McDaniel et al. 2020
GCA_003563175.1	Dehalococcoidia bacterium (GNS bacteria)	McDaniel et al. 2020
GCA_003563065.1	Syntrophomonadaceae bacterium (firmicutes)	McDaniel et al. 2020
GCA_003561605.1	Syntrophomonadaceae bacterium (firmicutes)	McDaniel et al. 2020
GCA_003561375.1	Syntrophomonadaceae bacterium (firmicutes)	McDaniel et al. 2020
GCA_003561325.1	Syntrophomonadaceae bacterium (firmicutes)	McDaniel et al. 2020
GCA_003558625.1	Syntrophomonas sp. (firmicutes)	McDaniel et al. 2020
GCA_003557565.1	Desulfobulbaceae bacterium (d-proteobacteria)	McDaniel et al. 2020
GCA_003557245.1	Balneolia bacterium (bacteria)	McDaniel et al. 2020
GCA_003556225.1	Syntrophomonadaceae bacterium (firmicutes)	McDaniel et al. 2020
GCA_003555325.1	Methanosarcinaceae archaeon (euryarchaeotes)	McDaniel et al. 2020
GCA_003555305.1	Syntrophomonadaceae bacterium (firmicutes)	McDaniel et al. 2020
GCA_003554725.1	Syntrophomonadaceae bacterium (firmicutes)	McDaniel et al. 2020
GCA_003554395.1	Syntrophomonadaceae bacterium (firmicutes)	McDaniel et al. 2020
GCA_003553975.1	Syntrophomonadaceae bacterium (firmicutes)	McDaniel et al. 2020
GCA_003553955.1	Syntrophomonadaceae bacterium (firmicutes)	McDaniel et al. 2020
GCA_003553735.1	Syntrophomonadaceae bacterium (firmicutes)	McDaniel et al. 2020
GCA_003553695.1	Desulfonatronospira sp. (d-proteobacteria)	McDaniel et al. 2020
GCA_003551985.1	Desulfobacteraceae bacterium (d-proteobacteria)	McDaniel et al. 2020
GCA_003551785.1	Candidatus Brocadiaceae bacterium (bacteria)	McDaniel et al. 2020
GCA_003551205.1	Dehalococcoidia bacterium (GNS bacteria)	McDaniel et al. 2020
GCA_003551035.1	Syntrophomonadaceae bacterium (firmicutes)	McDaniel et al. 2020
GCA_003550525.1	Syntrophomonadaceae bacterium (firmicutes)	McDaniel et al. 2020
GCA_003354055.1	Desulfobacteraceae bacterium (d-proteobacteria)	McDaniel et al. 2020
GCA_003353855.1	Desulfobacteraceae bacterium (d-proteobacteria)	McDaniel et al. 2020
GCA_003353845.1	Proteobacteria bacterium (proteobacteria)	McDaniel et al. 2020
GCA_003353835.1	PVC group bacterium (bacteria)	McDaniel et al. 2020
GCA_003337725.1	Marinilabilia salmonicolor (CFB group bacteria)	McDaniel et al. 2020
GCA_003314535.1	Geobacter sp. (d-proteobacteria)	McDaniel et al. 2020
GCA_003252395.1	Spirochaetales bacterium (spirochetes)	McDaniel et al. 2020
GCA_003252375.1	Halodesulfovibrio sp. (d-proteobacteria)	McDaniel et al. 2020
GCA_003252075.1	Nitrospirae bacterium (bacteria)	McDaniel et al. 2020
GCA_003250235.1	Desulfuromonadaceae bacterium (d-proteobacteria)	McDaniel et al. 2020
GCA_003250215.1	Malonomonas rubra (d-proteobacteria)	McDaniel et al. 2020
GCA_003247215.1	Malonomonas rubra (d-proteobacteria)	McDaniel et al. 2020
GCA_003247115.1	Deltaproteobacteria bacterium (d-proteobacteria)	McDaniel et al. 2020
GCA_003246975.1	Desulfuromonadaceae bacterium (d-proteobacteria)	McDaniel et al. 2020
GCA_003246295.1	Clostridia bacterium (firmicutes)	McDaniel et al. 2020
GCA_003245915.1	Deltaproteobacteria bacterium (d-proteobacteria)	McDaniel et al. 2020
GCA_003245835.1	Spirochaetales bacterium (spirochetes)	McDaniel et al. 2020
GCA_003245695.1	Bacteroidetes bacterium (CFB group bacteria)	McDaniel et al. 2020
GCA_003245635.1	Treponema sp. (spirochetes)	McDaniel et al. 2020
GCA_003245525.1	Victivallales bacterium (bacteria)	McDaniel et al. 2020
GCA_003236115.1	Desulfobacterales bacterium (d-proteobacteria)	McDaniel et al. 2020
GCA_003235275.1	Proteobacteria bacterium (proteobacteria)	McDaniel et al. 2020
GCA_003234985.1	Nitrospirae bacterium (bacteria)	McDaniel et al. 2020
GCA_003228585.1	Proteobacteria bacterium (proteobacteria)	McDaniel et al. 2020
GCA_003173355.1	Methanospirillum lacunae (euryarchaeotes)	McDaniel et al. 2020
GCA_003171275.1	Acidobacteria bacterium (bacteria)	McDaniel et al. 2020
GCA_003171175.1	Syntrophaceae bacterium (d-proteobacteria)	McDaniel et al. 2020
GCA_003170975.1	Methanoregula sp. (euryarchaeotes)	McDaniel et al. 2020
GCA_003170135.1	Acidobacteria bacterium (bacteria)	McDaniel et al. 2020
GCA_003170115.1	Spirochaetaceae bacterium (spirochetes)	McDaniel et al. 2020
GCA_003170075.1	Methanoregula sp. (euryarchaeotes)	McDaniel et al. 2020
GCA_003170055.1	Nitrospiraceae bacterium (bacteria)	McDaniel et al. 2020
GCA_003169075.1	Syntrophaceae bacterium (d-proteobacteria)	McDaniel et al. 2020
GCA_003168735.1	Syntrophaceae bacterium (d-proteobacteria)	McDaniel et al. 2020
GCA_003167475.1	candidate division FCPU426 bacterium (bacteria)	McDaniel et al. 2020
GCA_003166505.1	Syntrophaceae bacterium (d-proteobacteria)	McDaniel et al. 2020
GCA_003165815.1	Syntrophaceae bacterium (d-proteobacteria)	McDaniel et al. 2020
GCA_003165595.1	Fibrobacteres bacterium (bacteria)	McDaniel et al. 2020
GCA_003165235.1	Syntrophobacteraceae bacterium (d-proteobacteria)	McDaniel et al. 2020
GCA_003165115.1	Syntrophaceae bacterium (d-proteobacteria)	McDaniel et al. 2020
GCA_003165055.1	Syntrophaceae bacterium (d-proteobacteria)	McDaniel et al. 2020
GCA_003164335.1	Fibrobacteres bacterium (bacteria)	McDaniel et al. 2020
GCA_003163755.1	Syntrophaceae bacterium (d-proteobacteria)	McDaniel et al. 2020
GCA_003162695.1	Ignavibacteriae bacterium (bacteria)	McDaniel et al. 2020
GCA_003162595.1	Bacteroidales bacterium (CFB group bacteria)	McDaniel et al. 2020
GCA_003162335.1	Dehalococcoidia bacterium (GNS bacteria)	McDaniel et al. 2020
GCA_003161915.1	Ignavibacteriae bacterium (bacteria)	McDaniel et al. 2020
GCA_003161895.1	Bacteroidales bacterium (CFB group bacteria)	McDaniel et al. 2020
GCA_003161685.1	Nitrospiraceae bacterium (bacteria)	McDaniel et al. 2020
GCA_003159865.1	Syntrophaceae bacterium (d-proteobacteria)	McDaniel et al. 2020
GCA_003159495.1	candidate division FCPU426 bacterium (bacteria)	McDaniel et al. 2020
GCA_003159065.1	Myxococcales bacterium (d-proteobacteria)	McDaniel et al. 2020
GCA_003159015.1	Myxococcales bacterium (d-proteobacteria)	McDaniel et al. 2020
GCA_003158815.1	Dehalococcoidia bacterium (GNS bacteria)	McDaniel et al. 2020
GCA_003158775.1	Myxococcales bacterium (d-proteobacteria)	McDaniel et al. 2020
GCA_003158735.1	Myxococcales bacterium (d-proteobacteria)	McDaniel et al. 2020
GCA_003158615.1	Nitrospiraceae bacterium (bacteria)	McDaniel et al. 2020
GCA_003158535.1	Ignavibacteriae bacterium (bacteria)	McDaniel et al. 2020
GCA_003158435.1	Dehalococcoidia bacterium (GNS bacteria)	McDaniel et al. 2020
GCA_003158395.1	Myxococcales bacterium (d-proteobacteria)	McDaniel et al. 2020
GCA_003158355.1	Anaerolineaceae bacterium (GNS bacteria)	McDaniel et al. 2020
GCA_003157895.1	Methanoregula sp. (euryarchaeotes)	McDaniel et al. 2020
GCA_003157835.1	Ignavibacteriae bacterium (bacteria)	McDaniel et al. 2020
GCA_003157745.1	Bryobacterales bacterium (bacteria)	McDaniel et al. 2020
GCA_003157735.1	Myxococcales bacterium (d-proteobacteria)	McDaniel et al. 2020
GCA_003157495.1	Opitutae bacterium (verrucomicrobia)	McDaniel et al. 2020
GCA_003157475.1	Ignavibacteriae bacterium (bacteria)	McDaniel et al. 2020
GCA_003157225.1	Actinobacteria bacterium (high GC Gram+)	McDaniel et al. 2020
GCA_003157075.1	Bacteroidales bacterium (CFB group bacteria)	McDaniel et al. 2020
GCA_003157015.1	Bacteroidales bacterium (CFB group bacteria)	McDaniel et al. 2020
GCA_003156895.1	Nitrospiraceae bacterium (bacteria)	McDaniel et al. 2020
GCA_003156875.1	Nitrospiraceae bacterium (bacteria)	McDaniel et al. 2020
GCA_003155705.1	Bacteroidales bacterium (CFB group bacteria)	McDaniel et al. 2020
GCA_003155595.1	Myxococcales bacterium (d-proteobacteria)	McDaniel et al. 2020
GCA_003155505.1	Ignavibacteriae bacterium (bacteria)	McDaniel et al. 2020
GCA_003155495.1	Ignavibacteriae bacterium (bacteria)	McDaniel et al. 2020
GCA_003155455.1	Dehalococcoidia bacterium (GNS bacteria)	McDaniel et al. 2020
GCA_003155375.1	Syntrophaceae bacterium (d-proteobacteria)	McDaniel et al. 2020
GCA_003155275.1	Actinobacteria bacterium (high GC Gram+)	McDaniel et al. 2020
GCA_003154725.1	Bacteroidales bacterium (CFB group bacteria)	McDaniel et al. 2020
GCA_003154715.1	Dehalococcoidia bacterium (GNS bacteria)	McDaniel et al. 2020
GCA_003154635.1	Actinobacteria bacterium (high GC Gram+)	McDaniel et al. 2020
GCA_003154615.1	Myxococcales bacterium (d-proteobacteria)	McDaniel et al. 2020
GCA_003154595.1	Dehalococcoidia bacterium (GNS bacteria)	McDaniel et al. 2020
GCA_003154555.1	Elusimicrobia bacterium (bacteria)	McDaniel et al. 2020
GCA_003154495.1	Actinobacteria bacterium (high GC Gram+)	McDaniel et al. 2020
GCA_003154475.1	Dehalococcoidia bacterium (GNS bacteria)	McDaniel et al. 2020
GCA_003154455.1	Opitutae bacterium (verrucomicrobia)	McDaniel et al. 2020
GCA_003154355.1	Candidatus Aminicenantes bacterium (bacteria)	McDaniel et al. 2020
GCA_003154255.1	Candidatus Aminicenantes bacterium (bacteria)	McDaniel et al. 2020
GCA_003154095.1	Myxococcales bacterium (d-proteobacteria)	McDaniel et al. 2020
GCA_003154025.1	Syntrophaceae bacterium (d-proteobacteria)	McDaniel et al. 2020
GCA_003153955.1	Dehalococcoidia bacterium (GNS bacteria)	McDaniel et al. 2020
GCA_003153935.1	Elusimicrobia bacterium (bacteria)	McDaniel et al. 2020
GCA_003153835.1	Methanoregula sp. (euryarchaeotes)	McDaniel et al. 2020
GCA_003153795.1	Ignavibacteriae bacterium (bacteria)	McDaniel et al. 2020
GCA_003153775.1	Syntrophaceae bacterium (d-proteobacteria)	McDaniel et al. 2020
GCA_003153725.1	Candidatus Aminicenantes bacterium (bacteria)	McDaniel et al. 2020
GCA_003153075.1	Dehalococcoidia bacterium (GNS bacteria)	McDaniel et al. 2020
GCA_003152935.1	Bacteroidales bacterium (CFB group bacteria)	McDaniel et al. 2020
GCA_003152875.1	Ignavibacteriae bacterium (bacteria)	McDaniel et al. 2020
GCA_003152715.1	Syntrophaceae bacterium (d-proteobacteria)	McDaniel et al. 2020
GCA_003151775.1	Geobacter sp. (d-proteobacteria)	McDaniel et al. 2020
GCA_003142875.1	Syntrophaceae bacterium (d-proteobacteria)	McDaniel et al. 2020
GCA_003142835.1	Syntrophaceae bacterium (d-proteobacteria)	McDaniel et al. 2020
GCA_003142715.1	Ignavibacteriae bacterium (bacteria)	McDaniel et al. 2020
GCA_003142635.1	Syntrophaceae bacterium (d-proteobacteria)	McDaniel et al. 2020
GCA_003142575.1	Ignavibacteriae bacterium (bacteria)	McDaniel et al. 2020
GCA_003142535.1	Syntrophaceae bacterium (d-proteobacteria)	McDaniel et al. 2020
GCA_003142475.1	Ignavibacteriae bacterium (bacteria)	McDaniel et al. 2020
GCA_003142355.1	Bryobacterales bacterium (bacteria)	McDaniel et al. 2020
GCA_003142295.1	Syntrophaceae bacterium (d-proteobacteria)	McDaniel et al. 2020
GCA_003142255.1	Bacteroidales bacterium (CFB group bacteria)	McDaniel et al. 2020
GCA_003141895.1	Bacteroidales bacterium (CFB group bacteria)	McDaniel et al. 2020
GCA_003141795.1	Spirochaetaceae bacterium (spirochetes)	McDaniel et al. 2020
GCA_003141755.1	Bacteroidales bacterium (CFB group bacteria)	McDaniel et al. 2020
GCA_003141715.1	Bacteroidales bacterium (CFB group bacteria)	McDaniel et al. 2020
GCA_003141595.1	Bacteroidales bacterium (CFB group bacteria)	McDaniel et al. 2020
GCA_003141575.1	Bacteroidales bacterium (CFB group bacteria)	McDaniel et al. 2020
GCA_003141555.1	Candidatus Aminicenantes bacterium (bacteria)	McDaniel et al. 2020
GCA_003141525.1	Bacteroidales bacterium (CFB group bacteria)	McDaniel et al. 2020
GCA_003141495.1	Bacteroidales bacterium (CFB group bacteria)	McDaniel et al. 2020
GCA_003141415.1	Bacteroidales bacterium (CFB group bacteria)	McDaniel et al. 2020
GCA_003141275.1	Phycisphaerales bacterium (bacteria)	McDaniel et al. 2020
GCA_003140615.1	Syntrophaceae bacterium (d-proteobacteria)	McDaniel et al. 2020
GCA_003139775.1	Syntrophaceae bacterium (d-proteobacteria)	McDaniel et al. 2020
GCA_003139105.1	Syntrophaceae bacterium (d-proteobacteria)	McDaniel et al. 2020
GCA_003138835.1	Syntrophaceae bacterium (d-proteobacteria)	McDaniel et al. 2020
GCA_003138675.1	Syntrophaceae bacterium (d-proteobacteria)	McDaniel et al. 2020
GCA_003138315.1	Syntrophaceae bacterium (d-proteobacteria)	McDaniel et al. 2020
GCA_003137035.1	Bryobacterales bacterium (bacteria)	McDaniel et al. 2020
GCA_003136095.1	Myxococcales bacterium (d-proteobacteria)	McDaniel et al. 2020
GCA_003136075.1	Methanoregula sp. (euryarchaeotes)	McDaniel et al. 2020
GCA_003135935.1	Methanomassiliicoccaceae archaeon (euryarchaeotes)	McDaniel et al. 2020
GCA_003133285.1	Coriobacteriia bacterium (actinobacteria)	McDaniel et al. 2020
GCA_003132645.1	Actinobacteria bacterium (high GC Gram+)	McDaniel et al. 2020
GCA_003104905.1	Candidatus Methanoperedenaceae archaeon (euryarchaeotes)	McDaniel et al. 2020
GCA_003053505.1	Geobacter sp. DSM 2909 (d-proteobacteria)	McDaniel et al. 2020
GCA_003046795.1	Desulfonatronum sp. SC1 (d-proteobacteria)	McDaniel et al. 2020
GCA_003020045.1	Ethanoligenens harbinense YUAN-3 (firmicutes)	McDaniel et al. 2020
GCA_003003035.1	Marinilabilia salmonicolor (CFB group bacteria)	McDaniel et al. 2020
GCA_002995785.1	Clostridium liquoris (firmicutes)	McDaniel et al. 2020
GCA_002898515.1	Geothermobacter sp. HR-1 (d-proteobacteria)	McDaniel et al. 2020
GCA_002897975.1	bacterium BMS3Abin13 (bacteria)	McDaniel et al. 2020
GCA_002897855.1	bacterium BMS3Bbin05 (bacteria)	McDaniel et al. 2020
GCA_002897815.1	bacterium BMS3Abin07 (bacteria)	McDaniel et al. 2020
GCA_002897695.1	bacterium BMS3Abin14 (bacteria)	McDaniel et al. 2020
GCA_002897615.1	bacterium BMS3Bbin14 (bacteria)	McDaniel et al. 2020
GCA_002869725.1	Desulfuromonas sp. (d-proteobacteria)	McDaniel et al. 2020
GCA_002869695.1	Desulfuromonas sp. (d-proteobacteria)	McDaniel et al. 2020
GCA_002869665.1	Desulfuromonas sp. (d-proteobacteria)	McDaniel et al. 2020
GCA_002869615.1	Desulfuromonas sp. (d-proteobacteria)	McDaniel et al. 2020
GCA_002869605.1	Desulfuromonas sp. (d-proteobacteria)	McDaniel et al. 2020
GCA_002869015.1	Deltaproteobacteria bacterium (d-proteobacteria)	McDaniel et al. 2020
GCA_002869005.1	Deltaproteobacteria bacterium (d-proteobacteria)	McDaniel et al. 2020
GCA_002868985.1	Desulfobacteraceae bacterium (d-proteobacteria)	McDaniel et al. 2020
GCA_002868955.1	Desulfobulbaceae bacterium (d-proteobacteria)	McDaniel et al. 2020
GCA_002868945.1	Desulfuromonas sp. (d-proteobacteria)	McDaniel et al. 2020
GCA_002868925.1	Desulfuromonas sp. (d-proteobacteria)	McDaniel et al. 2020
GCA_002868905.1	Desulfuromonas sp. (d-proteobacteria)	McDaniel et al. 2020
GCA_002868865.1	Desulfuromonas sp. (d-proteobacteria)	McDaniel et al. 2020
GCA_002868845.1	Deltaproteobacteria bacterium HGW-Deltaproteobacteria-18 (d-proteobacteria)	McDaniel et al. 2020
GCA_002841885.1	Deltaproteobacteria bacterium HGW-Deltaproteobacteria-3 (d-proteobacteria)	McDaniel et al. 2020
GCA_002841785.1	Deltaproteobacteria bacterium HGW-Deltaproteobacteria-3 (d-proteobacteria)	McDaniel et al. 2020
GCA_002841765.1	Deltaproteobacteria bacterium HGW-Deltaproteobacteria-4 (d-proteobacteria)	McDaniel et al. 2020
GCA_002841405.1	Firmicutes bacterium HGW-Firmicutes-4 (firmicutes)	McDaniel et al. 2020
GCA_002841395.1	Firmicutes bacterium HGW-Firmicutes-9 (firmicutes)	McDaniel et al. 2020
GCA_002841355.1	Actinobacteria bacterium HGW-Actinobacteria-1 (actinobacteria)	McDaniel et al. 2020
GCA_002841295.1	Actinobacteria bacterium HGW-Actinobacteria-6 (actinobacteria)	McDaniel et al. 2020
GCA_002841275.1	Actinobacteria bacterium HGW-Actinobacteria-7 (actinobacteria)	McDaniel et al. 2020
GCA_002840935.1	Bacteroidetes bacterium HGW-Bacteroidetes-21 (CFB group bacteria)	McDaniel et al. 2020
GCA_002840635.1	Deltaproteobacteria bacterium HGW-Deltaproteobacteria-1 (d-proteobacteria)	McDaniel et al. 2020
GCA_002840565.1	Deltaproteobacteria bacterium HGW-Deltaproteobacteria-12 (d-proteobacteria)	McDaniel et al. 2020
GCA_002840555.1	Deltaproteobacteria bacterium HGW-Deltaproteobacteria-13 (d-proteobacteria)	McDaniel et al. 2020
GCA_002840535.1	Deltaproteobacteria bacterium HGW-Deltaproteobacteria-15 (d-proteobacteria)	McDaniel et al. 2020
GCA_002840505.1	Deltaproteobacteria bacterium HGW-Deltaproteobacteria-2 (d-proteobacteria)	McDaniel et al. 2020
GCA_002840495.1	Deltaproteobacteria bacterium HGW-Deltaproteobacteria-21 (d-proteobacteria)	McDaniel et al. 2020
GCA_002840435.1	Deltaproteobacteria bacterium HGW-Deltaproteobacteria-6 (d-proteobacteria)	McDaniel et al. 2020
GCA_002840355.1	Elusimicrobia bacterium HGW-Elusimicrobia-3 (bacteria)	McDaniel et al. 2020
GCA_002839855.1	Candidatus Goldbacteria bacterium HGW-Goldbacteria-1 (bacteria)	McDaniel et al. 2020
GCA_002839675.1	Methanomicrobiales archaeon HGW-Methanomicrobiales-1 (euryarchaeotes)	McDaniel et al. 2020
GCA_002839605.1	Methanomicrobiales archaeon HGW-Methanomicrobiales-3 (euryarchaeotes)	McDaniel et al. 2020
GCA_002839545.1	Candidatus Methanoperedenaceae archaeon HGW-Methanoperedenaceae-1 (euryarchaeotes)	McDaniel et al. 2020
GCA_002839375.1	Spirochaetae bacterium HGW-Spirochaetae-1 (bacteria)	McDaniel et al. 2020
GCA_002839285.1	Spirochaetae bacterium HGW-Spirochaetae-5 (bacteria)	McDaniel et al. 2020
GCA_002839245.1	Spirochaetae bacterium HGW-Spirochaetae-7 (bacteria)	McDaniel et al. 2020
GCA_002839185.1	Synergistetes bacterium HGW-Synergistetes-1 (bacteria)	McDaniel et al. 2020
GCA_002835825.1	Methanoregula sp. (euryarchaeotes)	McDaniel et al. 2020
GCA_002798115.1	Desulfofaba hansenii (d-proteobacteria)	McDaniel et al. 2020
GCA_002796565.1	Anaerolineae bacterium CG_4_9_14_0_8_um_filter_58_9 (GNS bacteria)	McDaniel et al. 2020
GCA_002796305.1	Deltaproteobacteria bacterium CG11_big_fil_rev_8_21_14_0_20_49_13 (d-proteobacteria)	McDaniel et al. 2020
GCA_002793335.1	Elusimicrobia bacterium CG_4_10_14_0_2_um_filter_56_8 (bacteria)	McDaniel et al. 2020
GCA_002790755.1	Nitrospirae bacterium CG_4_9_14_3_um_filter_44_28 (bacteria)	McDaniel et al. 2020
GCA_002789985.1	Deltaproteobacteria bacterium CG_4_9_14_3_um_filter_65_9 (d-proteobacteria)	McDaniel et al. 2020
GCA_002789935.1	Deltaproteobacteria bacterium CG_4_9_14_3_um_filter_44_9 (d-proteobacteria)	McDaniel et al. 2020
GCA_002784205.1	Deltaproteobacteria bacterium CG_4_10_14_3_um_filter_51_14 (d-proteobacteria)	McDaniel et al. 2020
GCA_002784085.1	Bacteroidetes bacterium CG_4_10_14_3_um_filter_31_20 (CFB group bacteria)	McDaniel et al. 2020
GCA_002783725.1	Deltaproteobacteria bacterium CG_4_8_14_3_um_filter_45_9 (d-proteobacteria)	McDaniel et al. 2020
GCA_002783705.1	Deltaproteobacteria bacterium CG_4_8_14_3_um_filter_51_11 (d-proteobacteria)	McDaniel et al. 2020
GCA_002783085.1	Nitrospirae bacterium CG_4_10_14_3_um_filter_44_29 (bacteria)	McDaniel et al. 2020
GCA_002782185.1	Nitrospirae bacterium CG_4_8_14_3_um_filter_44_28 (bacteria)	McDaniel et al. 2020
GCA_002782115.1	Nitrospirae bacterium CG_4_8_14_3_um_filter_50_41 (bacteria)	McDaniel et al. 2020
GCA_002781565.1	Deltaproteobacteria bacterium CG17_big_fil_post_rev_8_21_14_2_50_51_6 (d-proteobacteria)	McDaniel et al. 2020
GCA_002781445.1	Nitrospirae bacterium CG17_big_fil_post_rev_8_21_14_2_50_50_9 (bacteria)	McDaniel et al. 2020
GCA_002781345.1	Nitrospirae bacterium CG01_land_8_20_14_3_00_44_22 (bacteria)	McDaniel et al. 2020
GCA_002781315.1	Bacteroidetes bacterium CG02_land_8_20_14_3_00_31_25 (CFB group bacteria)	McDaniel et al. 2020
GCA_002780905.1	Nitrospirae bacterium CG02_land_8_20_14_3_00_44_33 (bacteria)	McDaniel et al. 2020
GCA_002780715.1	Deltaproteobacteria bacterium CG03_land_8_20_14_0_80_45_14 (d-proteobacteria)	McDaniel et al. 2020
GCA_002779905.1	Syntrophobacterales bacterium CG03_land_8_20_14_0_80_58_14 (d-proteobacteria)	McDaniel et al. 2020
GCA_002779785.1	Deltaproteobacteria bacterium CG06_land_8_20_14_3_00_44_19 (d-proteobacteria)	McDaniel et al. 2020
GCA_002779265.1	Syntrophobacteraceae bacterium CG07_land_8_20_14_0_80_61_8 (d-proteobacteria)	McDaniel et al. 2020
GCA_002774505.1	Nitrospirae bacterium CG08_land_8_20_14_0_20_52_24 (bacteria)	McDaniel et al. 2020
GCA_002774365.1	Candidatus Saganbacteria bacterium CG08_land_8_20_14_0_20_45_16 (bacteria)	McDaniel et al. 2020
GCA_002771505.1	Nitrospirae bacterium CG22_combo_CG10-13_8_21_14_all_44_11 (bacteria)	McDaniel et al. 2020
GCA_002771395.1	Bacteroidetes bacterium CG23_combo_of_CG06-09_8_20_14_all_32_9 (CFB group bacteria)	McDaniel et al. 2020
GCA_002753435.1	Nitrospirae bacterium (bacteria)	McDaniel et al. 2020
GCA_002753335.1	Nitrospirae bacterium MYbin3 (bacteria)	McDaniel et al. 2020
GCA_002753225.1	Deltaproteobacteria bacterium YD0425bin51 (d-proteobacteria)	McDaniel et al. 2020
GCA_002733995.1	Desulfotalea sp. (d-proteobacteria)	McDaniel et al. 2020
GCA_002711645.1	Desulfovibrio sp. (d-proteobacteria)	McDaniel et al. 2020
GCA_002687435.1	Desulfobacter sp. (d-proteobacteria)	McDaniel et al. 2020
GCA_002509505.1	Methanolinea sp. UBA155 (euryarchaeotes)	McDaniel et al. 2020
GCA_002509495.1	Methanolinea sp. UBA473 (euryarchaeotes)	McDaniel et al. 2020
GCA_002508585.1	Methanomassiliicoccus sp. UBA360 (euryarchaeotes)	McDaniel et al. 2020
GCA_002508555.1	Methanomassiliicoccus sp. UBA364 (euryarchaeotes)	McDaniel et al. 2020
GCA_002508545.1	Methanomassiliicoccus sp. UBA6 (euryarchaeotes)	McDaniel et al. 2020
GCA_002508495.1	Methanoregula sp. UBA276 (euryarchaeotes)	McDaniel et al. 2020
GCA_002508465.1	Methanosarcina sp. UBA7 (euryarchaeotes)	McDaniel et al. 2020
GCA_002508425.1	Methanosarcinaceae archaeon UBA470 (euryarchaeotes)	McDaniel et al. 2020
GCA_002506785.1	Methanoregula sp. UBA452 (euryarchaeotes)	McDaniel et al. 2020
GCA_002506145.1	Methanoregula sp. UBA274 (euryarchaeotes)	McDaniel et al. 2020
GCA_002506105.1	Methanolinea sp. UBA275 (euryarchaeotes)	McDaniel et al. 2020
GCA_002506085.1	Methanocorpusculaceae archaeon UBA425 (euryarchaeotes)	McDaniel et al. 2020
GCA_002505225.1	Methanomassiliicoccus sp. UBA429 (euryarchaeotes)	McDaniel et al. 2020
GCA_002504525.1	Methanomassiliicoccus sp. UBA345 (euryarchaeotes)	McDaniel et al. 2020
GCA_002503825.1	Methanoregulaceae archaeon UBA467 (euryarchaeotes)	McDaniel et al. 2020
GCA_002503645.1	Methanomassiliicoccus sp. UBA315 (euryarchaeotes)	McDaniel et al. 2020
GCA_002503495.1	Methanomassiliicoccus sp. UBA335 (euryarchaeotes)	McDaniel et al. 2020
GCA_002502975.1	Methanolinea sp. UBA451 (euryarchaeotes)	McDaniel et al. 2020
GCA_002502735.1	Methanoregula sp. UBA64 (euryarchaeotes)	McDaniel et al. 2020
GCA_002502245.1	Methanoregula sp. UBA154 (euryarchaeotes)	McDaniel et al. 2020
GCA_002502005.1	Methanomassiliicoccus sp. UBA321 (euryarchaeotes)	McDaniel et al. 2020
GCA_002499905.1	Methanolinea sp. UBA277 (euryarchaeotes)	McDaniel et al. 2020
GCA_002499825.1	Methanolinea sp. UBA245 (euryarchaeotes)	McDaniel et al. 2020
GCA_002499025.1	Methanoregula sp. UBA143 (euryarchaeotes)	McDaniel et al. 2020
GCA_002498825.1	Methanolinea sp. UBA437 (euryarchaeotes)	McDaniel et al. 2020
GCA_002498705.1	Methanocorpusculum sp. UBA362 (euryarchaeotes)	McDaniel et al. 2020
GCA_002498375.1	Methanocorpusculum sp. UBA424 (euryarchaeotes)	McDaniel et al. 2020
GCA_002498295.1	Methanoregula sp. UBA434 (euryarchaeotes)	McDaniel et al. 2020
GCA_002498285.1	Methanomassiliicoccus sp. UBA386 (euryarchaeotes)	McDaniel et al. 2020
GCA_002497995.1	Methanomassiliicoccus sp. UBA393 (euryarchaeotes)	McDaniel et al. 2020
GCA_002497445.1	Methanoregula sp. UBA450 (euryarchaeotes)	McDaniel et al. 2020
GCA_002496855.1	Methanolinea sp. UBA145 (euryarchaeotes)	McDaniel et al. 2020
GCA_002496345.1	Methanomassiliicoccus sp. UBA382 (euryarchaeotes)	McDaniel et al. 2020
GCA_002495775.1	Methanoregula sp. UBA244 (euryarchaeotes)	McDaniel et al. 2020
GCA_002495585.1	Methanomassiliicoccus sp. UBA292 (euryarchaeotes)	McDaniel et al. 2020
GCA_002495065.1	Methanoregula sp. UBA471 (euryarchaeotes)	McDaniel et al. 2020
GCA_002495055.1	Methanoregula sp. UBA247 (euryarchaeotes)	McDaniel et al. 2020
GCA_002494705.1	Methanomassiliicoccus sp. UBA238 (euryarchaeotes)	McDaniel et al. 2020
GCA_002482655.1	Geobacter sp. UBA7696 (d-proteobacteria)	McDaniel et al. 2020
GCA_002482545.1	Sporomusaceae bacterium UBA7701 (firmicutes)	McDaniel et al. 2020
GCA_002479215.1	Syntrophaceae bacterium UBA7544 (d-proteobacteria)	McDaniel et al. 2020
GCA_002478275.1	Actinobacteria bacterium UBA7524 (actinobacteria)	McDaniel et al. 2020
GCA_002478265.1	Syntrophaceae bacterium UBA7520 (d-proteobacteria)	McDaniel et al. 2020
GCA_002471555.1	Desulfovibrio sp. UBA7315 (d-proteobacteria)	McDaniel et al. 2020
GCA_002469335.1	Firmicutes bacterium UBA6800 (firmicutes)	McDaniel et al. 2020
GCA_002452655.1	Firmicutes bacterium UBA6813 (firmicutes)	McDaniel et al. 2020
GCA_002452635.1	Desulfovibrionaceae bacterium UBA6814 (d-proteobacteria)	McDaniel et al. 2020
GCA_002452365.1	Smithella sp. UBA6798 (d-proteobacteria)	McDaniel et al. 2020
GCA_002452125.1	Firmicutes bacterium UBA6827 (firmicutes)	McDaniel et al. 2020
GCA_002451165.1	Nitrospiraceae bacterium UBA6905 (bacteria)	McDaniel et al. 2020
GCA_002448905.1	Desulfobulbaceae bacterium UBA6913 (d-proteobacteria)	McDaniel et al. 2020
GCA_002448235.1	Syntrophaceae bacterium UBA6087 (d-proteobacteria)	McDaniel et al. 2020
GCA_002441385.1	Firmicutes bacterium UBA6245 (firmicutes)	McDaniel et al. 2020
GCA_002435875.1	Anaerolineales bacterium UBA6131 (GNS bacteria)	McDaniel et al. 2020
GCA_002432985.1	Syntrophaceae bacterium UBA5828 (d-proteobacteria)	McDaniel et al. 2020
GCA_002428765.1	Desulfosporosinus sp. UBA6075 (firmicutes)	McDaniel et al. 2020
GCA_002428705.1	Desulfovibrio sp. UBA6079 (d-proteobacteria)	McDaniel et al. 2020
GCA_002428495.1	Synergistaceae bacterium UBA6101 (bacteria)	McDaniel et al. 2020
GCA_002426625.1	Syntrophomonas sp. UBA5443 (firmicutes)	McDaniel et al. 2020
GCA_002426245.1	Syntrophomonas sp. UBA5504 (firmicutes)	McDaniel et al. 2020
GCA_002424635.1	Desulfobulbaceae bacterium UBA5611 (d-proteobacteria)	McDaniel et al. 2020
GCA_002424125.1	Syntrophomonas sp. UBA5481 (firmicutes)	McDaniel et al. 2020
GCA_002423765.1	Firmicutes bacterium UBA5526 (firmicutes)	McDaniel et al. 2020
GCA_002423615.1	Desulfobacteraceae bacterium UBA5616 (d-proteobacteria)	McDaniel et al. 2020
GCA_002422465.1	Peptococcaceae bacterium UBA6129 (firmicutes)	McDaniel et al. 2020
GCA_002421695.1	Smithella sp. UBA6208 (d-proteobacteria)	McDaniel et al. 2020
GCA_002420525.1	Desulfobacteraceae bacterium UBA5681 (d-proteobacteria)	McDaniel et al. 2020
GCA_002419605.1	Smithella sp. UBA5724 (d-proteobacteria)	McDaniel et al. 2020
GCA_002419525.1	Syntrophaceae bacterium UBA5726 (d-proteobacteria)	McDaniel et al. 2020
GCA_002419385.1	Geobacter sp. UBA5735 (d-proteobacteria)	McDaniel et al. 2020
GCA_002419085.1	Desulfobulbaceae bacterium UBA5750 (d-proteobacteria)	McDaniel et al. 2020
GCA_002418985.1	Deltaproteobacteria bacterium UBA5756 (d-proteobacteria)	McDaniel et al. 2020
GCA_002418835.1	Spirochaetia bacterium UBA5763 (bacteria)	McDaniel et al. 2020
GCA_002418825.1	Syntrophaceae bacterium UBA5764 (d-proteobacteria)	McDaniel et al. 2020
GCA_002418585.1	Desulfosporosinus sp. UBA5775 (firmicutes)	McDaniel et al. 2020
GCA_002418185.1	Deltaproteobacteria bacterium UBA5799 (d-proteobacteria)	McDaniel et al. 2020
GCA_002415855.1	Bacteroidales bacterium UBA5072 (CFB group bacteria)	McDaniel et al. 2020
GCA_002414225.1	Desulfobulbaceae bacterium UBA5121 (d-proteobacteria)	McDaniel et al. 2020
GCA_002413245.1	Desulfosporosinus sp. UBA5179 (firmicutes)	McDaniel et al. 2020
GCA_002413075.1	Desulfosporosinus sp. UBA5188 (firmicutes)	McDaniel et al. 2020
GCA_002412965.1	Desulfomicrobium sp. UBA5193 (d-proteobacteria)	McDaniel et al. 2020
GCA_002412825.1	Spirochaetaceae bacterium UBA5200 (spirochetes)	McDaniel et al. 2020
GCA_002412715.1	Deltaproteobacteria bacterium UBA5205 (d-proteobacteria)	McDaniel et al. 2020
GCA_002412505.1	Anaerolineales bacterium UBA5215 (GNS bacteria)	McDaniel et al. 2020
GCA_002412435.1	Syntrophomonas sp. UBA5221 (firmicutes)	McDaniel et al. 2020
GCA_002411325.1	Syntrophomonas sp. UBA5298 (firmicutes)	McDaniel et al. 2020
GCA_002410865.1	Syntrophomonas sp. UBA5380 (firmicutes)	McDaniel et al. 2020
GCA_002410325.1	Syntrophomonas sp. UBA5314 (firmicutes)	McDaniel et al. 2020
GCA_002409825.1	Syntrophomonas sp. UBA5373 (firmicutes)	McDaniel et al. 2020
GCA_002408935.1	Syntrophomonas sp. UBA5246 (firmicutes)	McDaniel et al. 2020
GCA_002408885.1	Lentisphaeria bacterium UBA5247 (bacteria)	McDaniel et al. 2020
GCA_002408685.1	Synergistaceae bacterium UBA5258 (bacteria)	McDaniel et al. 2020
GCA_002408445.1	Syntrophomonas sp. UBA5288 (firmicutes)	McDaniel et al. 2020
GCA_002408305.1	Syntrophomonas sp. UBA5316 (firmicutes)	McDaniel et al. 2020
GCA_002408285.1	Peptococcaceae bacterium UBA5318 (firmicutes)	McDaniel et al. 2020
GCA_002407865.1	Spirochaetia bacterium UBA5368 (bacteria)	McDaniel et al. 2020
GCA_002404215.1	Desulfosporosinus sp. UBA4726 (firmicutes)	McDaniel et al. 2020
GCA_002403815.1	Desulfosporosinus sp. UBA4745 (firmicutes)	McDaniel et al. 2020
GCA_002403175.1	Syntrophaceae bacterium UBA4778 (d-proteobacteria)	McDaniel et al. 2020
GCA_002402945.1	Pelotomaculum sp. UBA4789 (firmicutes)	McDaniel et al. 2020
GCA_002402545.1	Syntrophaceae bacterium UBA4810 (d-proteobacteria)	McDaniel et al. 2020
GCA_002402385.1	Syntrophaceae bacterium UBA4816 (d-proteobacteria)	McDaniel et al. 2020
GCA_002400365.1	Anaerolineales bacterium UBA4826 (GNS bacteria)	McDaniel et al. 2020
GCA_002400005.1	Syntrophomonas sp. UBA4844 (firmicutes)	McDaniel et al. 2020
GCA_002399315.1	Syntrophomonas sp. UBA4878 (firmicutes)	McDaniel et al. 2020
GCA_002399145.1	Syntrophomonas sp. UBA4889 (firmicutes)	McDaniel et al. 2020
GCA_002398325.1	Syntrophomonas sp. UBA4894 (firmicutes)	McDaniel et al. 2020
GCA_002398105.1	Syntrophomonas sp. UBA4911 (firmicutes)	McDaniel et al. 2020
GCA_002397955.1	Synergistaceae bacterium UBA4921 (bacteria)	McDaniel et al. 2020
GCA_002397225.1	Syntrophomonas sp. UBA4968 (firmicutes)	McDaniel et al. 2020
GCA_002396925.1	Syntrophomonas sp. UBA4990 (firmicutes)	McDaniel et al. 2020
GCA_002387895.1	Clostridium sp. UBA4548 (firmicutes)	McDaniel et al. 2020
GCA_002386685.1	Firmicutes bacterium UBA4599 (firmicutes)	McDaniel et al. 2020
GCA_002383325.1	Candidatus Aminicenantes bacterium UBA4085 (bacteria)	McDaniel et al. 2020
GCA_002382785.1	Desulfosporosinus sp. UBA4048 (firmicutes)	McDaniel et al. 2020
GCA_002382755.1	Firmicutes bacterium UBA4049 (firmicutes)	McDaniel et al. 2020
GCA_002382725.1	Desulfobulbaceae bacterium UBA4056 (d-proteobacteria)	McDaniel et al. 2020
GCA_002382705.1	Geobacter sp. UBA4057 (d-proteobacteria)	McDaniel et al. 2020
GCA_002382135.1	Smithella sp. UBA4047 (d-proteobacteria)	McDaniel et al. 2020
GCA_002382045.1	Syntrophaceae bacterium UBA4059 (d-proteobacteria)	McDaniel et al. 2020
GCA_002381965.1	Syntrophaceae bacterium UBA4065 (d-proteobacteria)	McDaniel et al. 2020
GCA_002381895.1	Geobacter sp. UBA4078 (d-proteobacteria)	McDaniel et al. 2020
GCA_002381185.1	Firmicutes bacterium UBA3553 (firmicutes)	McDaniel et al. 2020
GCA_002380925.1	Bacteroidales bacterium UBA4133 (CFB group bacteria)	McDaniel et al. 2020
GCA_002380735.1	Anaerolineales bacterium UBA4142 (GNS bacteria)	McDaniel et al. 2020
GCA_002376665.1	Hungateiclostridiaceae bacterium UBA3548 (firmicutes)	McDaniel et al. 2020
GCA_002376415.1	Clostridiales bacterium UBA3582 (firmicutes)	McDaniel et al. 2020
GCA_002375855.1	Clostridiales bacterium UBA3578 (firmicutes)	McDaniel et al. 2020
GCA_002367305.1	Actinobacteria bacterium UBA3086 (actinobacteria)	McDaniel et al. 2020
GCA_002367115.1	Clostridium tunisiense (firmicutes)	McDaniel et al. 2020
GCA_002352445.1	Desulfobulbaceae bacterium UBA2775 (d-proteobacteria)	McDaniel et al. 2020
GCA_002348045.1	Anaerolineales bacterium UBA2232 (GNS bacteria)	McDaniel et al. 2020
GCA_002347815.1	Syntrophaceae bacterium UBA2251 (d-proteobacteria)	McDaniel et al. 2020
GCA_002347745.1	Desulfobulbaceae bacterium UBA2270 (d-proteobacteria)	McDaniel et al. 2020
GCA_002347685.1	Syntrophaceae bacterium UBA2280 (d-proteobacteria)	McDaniel et al. 2020
GCA_002347465.1	Geobacter sp. UBA2265 (d-proteobacteria)	McDaniel et al. 2020
GCA_002347425.1	Firmicutes bacterium UBA2269 (firmicutes)	McDaniel et al. 2020
GCA_002347365.1	Actinobacteria bacterium UBA2279 (actinobacteria)	McDaniel et al. 2020
GCA_002347225.1	Desulfobulbaceae bacterium UBA2248 (d-proteobacteria)	McDaniel et al. 2020
GCA_002347185.1	Desulfobulbaceae bacterium UBA2262 (d-proteobacteria)	McDaniel et al. 2020
GCA_002345925.1	Actinobacteria bacterium UBA2286 (actinobacteria)	McDaniel et al. 2020
GCA_002345625.1	Firmicutes bacterium UBA2530 (firmicutes)	McDaniel et al. 2020
GCA_002340985.1	Desulfobacteraceae bacterium UBA2130 (d-proteobacteria)	McDaniel et al. 2020
GCA_002329025.1	Desulfobacteraceae bacterium UBA2130 (d-proteobacteria)	McDaniel et al. 2020
GCA_002328485.1	Deltaproteobacteria bacterium UBA2221 (d-proteobacteria)	McDaniel et al. 2020
GCA_002328165.1	Desulfobacteraceae bacterium UBA2156 (d-proteobacteria)	McDaniel et al. 2020
GCA_002327985.1	Syntrophaceae bacterium UBA2188 (d-proteobacteria)	McDaniel et al. 2020
GCA_002327925.1	Anaerolineales bacterium UBA2200 (GNS bacteria)	McDaniel et al. 2020
GCA_002327415.1	Smithella sp. UBA2180 (d-proteobacteria)	McDaniel et al. 2020
GCA_002322475.1	Elusimicrobia bacterium UBA1565 (bacteria)	McDaniel et al. 2020
GCA_002322035.1	Geobacter sp. UBA1603 (d-proteobacteria)	McDaniel et al. 2020
GCA_002319915.1	Bacteroidales bacterium UBA1800 (CFB group bacteria)	McDaniel et al. 2020
GCA_002312915.1	Syntrophaceae bacterium UBA1164 (d-proteobacteria)	McDaniel et al. 2020
GCA_002307275.1	Hungateiclostridiaceae bacterium UBA1305 (firmicutes)	McDaniel et al. 2020
GCA_002307015.1	Spirochaetaceae bacterium UBA1318 (spirochetes)	McDaniel et al. 2020
GCA_002306975.1	Ruminococcaceae bacterium UBA1320 (firmicutes)	McDaniel et al. 2020
GCA_002306665.1	Desulfovibrio sp. UBA1335 (d-proteobacteria)	McDaniel et al. 2020
GCA_002305765.1	Deltaproteobacteria bacterium UBA1386 (d-proteobacteria)	McDaniel et al. 2020
GCA_002304995.1	Syntrophaceae bacterium UBA1411 (d-proteobacteria)	McDaniel et al. 2020
GCA_002304835.1	Firmicutes bacterium UBA1422 (firmicutes)	McDaniel et al. 2020
GCA_002299555.1	Candidatus Aminicenantes bacterium UBA647 (bacteria)	McDaniel et al. 2020
GCA_002298995.1	Desulfarculales bacterium UBA696 (d-proteobacteria)	McDaniel et al. 2020
GCA_002298925.1	Geobacter sp. UBA698 (d-proteobacteria)	McDaniel et al. 2020
GCA_002298915.1	Clostridium sp. UBA699 (firmicutes)	McDaniel et al. 2020
GCA_002298165.1	Desulfarculales bacterium UBA702 (d-proteobacteria)	McDaniel et al. 2020
GCA_002298125.1	Clostridium sp. UBA701 (firmicutes)	McDaniel et al. 2020
GCA_002294405.1	Anaerolineales bacterium UBA877 (GNS bacteria)	McDaniel et al. 2020
GCA_002292015.1	Firmicutes bacterium UBA993 (firmicutes)	McDaniel et al. 2020
GCA_002287215.1	Methanocorpusculum parvum (euryarchaeotes)	McDaniel et al. 2020
GCA_002279275.1	Deltaproteobacteria bacterium 37-65-8 (d-proteobacteria)	McDaniel et al. 2020
GCA_002243045.1	Methanolobus psychrotolerans (euryarchaeotes)	McDaniel et al. 2020
GCA_002202365.1	Clostridium sp. link-BC1 (firmicutes)	McDaniel et al. 2020
GCA_002196785.1	Desulfosporosinus sp. FKA (firmicutes)	McDaniel et al. 2020
GCA_002196705.1	Desulfosporosinus sp. FKB (firmicutes)	McDaniel et al. 2020
GCA_002117975.1	Geobacter pelophilus (d-proteobacteria)	McDaniel et al. 2020
GCA_002093115.1	Geothermobacter sp. EPR-M (d-proteobacteria)	McDaniel et al. 2020
GCA_002084945.1	Desulfobacteraceae bacterium 4572_87 (d-proteobacteria)	McDaniel et al. 2020
GCA_002068035.1	Syntrophaceae bacterium PtaU1.Bin231 (d-proteobacteria)	McDaniel et al. 2020
GCA_002068015.1	Smithella sp. PtaU1.Bin162 (d-proteobacteria)	McDaniel et al. 2020
GCA_002067975.1	Syntrophorhabdus sp. PtaU1.Bin058 (d-proteobacteria)	McDaniel et al. 2020
GCA_002067895.1	Methanoregula sp. PtaU1.Bin051 (euryarchaeotes)	McDaniel et al. 2020
GCA_002067865.1	Methanomassiliicoccales archaeon PtaU1.Bin124 (euryarchaeotes)	McDaniel et al. 2020
GCA_002067825.1	Syntrophus sp. PtaB.Bin075 (d-proteobacteria)	McDaniel et al. 2020
GCA_002067815.1	Syntrophus sp. PtaB.Bin001 (d-proteobacteria)	McDaniel et al. 2020
GCA_002067745.1	Syntrophus sp. PtaU1.Bin005 (d-proteobacteria)	McDaniel et al. 2020
GCA_002067665.1	Methanoregulaceae archaeon PtaU1.Bin066 (euryarchaeotes)	McDaniel et al. 2020
GCA_002067645.1	Methanoregula sp. PtaU1.Bin006 (euryarchaeotes)	McDaniel et al. 2020
GCA_002067635.1	Methanomassiliicoccales archaeon PtaU1.Bin030 (euryarchaeotes)	McDaniel et al. 2020
GCA_002067585.1	Syntrophorhabdus sp. PtaB.Bin027 (d-proteobacteria)	McDaniel et al. 2020
GCA_002067515.1	Pelotomaculum sp. PtaB.Bin013 (firmicutes)	McDaniel et al. 2020
GCA_002067485.1	Methanoregulaceae archaeon PtaB.Bin108 (euryarchaeotes)	McDaniel et al. 2020
GCA_002067475.1	Syntrophorhabdus sp. PtaU1.Bin153 (d-proteobacteria)	McDaniel et al. 2020
GCA_002067445.1	Syntrophorhabdus sp. PtaU1.Bin050 (d-proteobacteria)	McDaniel et al. 2020
GCA_002067415.1	Syntrophorhabdus sp. PtaU1.Bin002 (d-proteobacteria)	McDaniel et al. 2020
GCA_002067405.1	Syntrophorhabdaceae bacterium PtaU1.Bin034 (d-proteobacteria)	McDaniel et al. 2020
GCA_002067315.1	Methanocella sp. PtaU1.Bin125 (euryarchaeotes)	McDaniel et al. 2020
GCA_002067275.1	Methanomethylovorans sp. PtaU1.Bin093 (euryarchaeotes)	McDaniel et al. 2020
GCA_002067245.1	Syntrophus sp. PtaB.Bin138 (d-proteobacteria)	McDaniel et al. 2020
GCA_002067235.1	Syntrophorhabdus sp. PtaB.Bin047 (d-proteobacteria)	McDaniel et al. 2020
GCA_002067165.1	Syntrophorhabdus sp. PtaB.Bin006 (d-proteobacteria)	McDaniel et al. 2020
GCA_002067115.1	Methanoregulaceae archaeon PtaB.Bin009 (euryarchaeotes)	McDaniel et al. 2020
GCA_002067045.1	Methanomassiliicoccales archaeon PtaB.Bin134 (euryarchaeotes)	McDaniel et al. 2020
GCA_002067035.1	Methanoregula sp. PtaB.Bin085 (euryarchaeotes)	McDaniel et al. 2020
GCA_002051585.1	Ruminiclostridium hungatei (firmicutes)	McDaniel et al. 2020
GCA_002009335.2	Desulfococcus multivorans (d-proteobacteria)	McDaniel et al. 2020
GCA_001936615.1	Desulfosporosinus sp. OL (firmicutes)	McDaniel et al. 2020
GCA_001902295.1	Clostridium kluyveri (firmicutes)	McDaniel et al. 2020
GCA_001897035.1	Bacteroidales bacterium 45-6 (CFB group bacteria)	McDaniel et al. 2020
GCA_001874525.1	Pseudodesulfovibrio hydrargyri (d-proteobacteria)	McDaniel et al. 2020
GCA_001874005.1	Desulfobacteraceae bacterium CG2_30_51_40 (d-proteobacteria)	McDaniel et al. 2020
GCA_001873935.1	Deltaproteobacteria bacterium CG2_30_66_27 (d-proteobacteria)	McDaniel et al. 2020
GCA_001873905.1	Deltaproteobacteria bacterium CG2_30_43_15 (d-proteobacteria)	McDaniel et al. 2020
GCA_001873745.1	Syntrophaceae bacterium CG2_30_58_14 (d-proteobacteria)	McDaniel et al. 2020
GCA_001873705.1	Syntrophobacteraceae bacterium CG2_30_61_12 (d-proteobacteria)	McDaniel et al. 2020
GCA_001873285.1	Nitrospirae bacterium CG2_30_53_67 (bacteria)	McDaniel et al. 2020
GCA_001871685.1	Nitrospirae bacterium CG1_02_44_142 (bacteria)	McDaniel et al. 2020
GCA_001871115.1	Elusimicrobia bacterium CG1_02_56_21 (bacteria)	McDaniel et al. 2020
GCA_001854245.1	Desulfococcus multivorans (d-proteobacteria)	McDaniel et al. 2020
GCA_001831025.1	Treponema sp. GWB1_62_6 (spirochetes)	McDaniel et al. 2020
GCA_001830835.1	Syntrophobacterales bacterium GWC2_56_13 (d-proteobacteria)	McDaniel et al. 2020
GCA_001830645.1	Spirochaetes bacterium RIFOXYC1_FULL_54_7 (bacteria)	McDaniel et al. 2020
GCA_001830635.1	Spirochaetes bacterium GWF1_60_12 (bacteria)	McDaniel et al. 2020
GCA_001830615.1	Spirochaetes bacterium GWE1_60_18 (bacteria)	McDaniel et al. 2020
GCA_001830585.1	Spirochaetes bacterium GWD1_27_9 (bacteria)	McDaniel et al. 2020
GCA_001830155.1	Treponema sp. GWA1_62_8 (spirochetes)	McDaniel et al. 2020
GCA_001829875.1	Syntrophus sp. GWC2_56_31 (d-proteobacteria)	McDaniel et al. 2020
GCA_001829835.1	Syntrophobacterales bacterium GWF2_56_9 (d-proteobacteria)	McDaniel et al. 2020
GCA_001829535.1	Spirochaetes bacterium RIFOXYB1_FULL_32_8 (bacteria)	McDaniel et al. 2020
GCA_001829505.1	Spirochaetes bacterium RBG_16_67_19 (bacteria)	McDaniel et al. 2020
GCA_001829495.1	Spirochaetes bacterium RBG_16_49_21 (bacteria)	McDaniel et al. 2020
GCA_001829455.1	Spirochaetes bacterium RBG_13_51_14 (bacteria)	McDaniel et al. 2020
GCA_001829415.1	Spirochaetes bacterium GWF1_51_8 (bacteria)	McDaniel et al. 2020
GCA_001829395.1	Spirochaetes bacterium GWF1_49_6 (bacteria)	McDaniel et al. 2020
GCA_001829375.1	Spirochaetes bacterium GWF1_41_5 (bacteria)	McDaniel et al. 2020
GCA_001829345.1	Spirochaetes bacterium GWF1_31_7 (bacteria)	McDaniel et al. 2020
GCA_001829335.1	Spirochaetes bacterium GWE2_31_10 (bacteria)	McDaniel et al. 2020
GCA_001829315.1	Spirochaetes bacterium GWE1_32_154 (bacteria)	McDaniel et al. 2020
GCA_001829295.1	Spirochaetes bacterium GWD1_61_31 (bacteria)	McDaniel et al. 2020
GCA_001829245.1	Spirochaetes bacterium GWC1_61_12 (bacteria)	McDaniel et al. 2020
GCA_001829215.1	Spirochaetes bacterium GWB1_66_5 (bacteria)	McDaniel et al. 2020
GCA_001829185.1	Spirochaetes bacterium GWB1_60_80 (bacteria)	McDaniel et al. 2020
GCA_001829165.1	Spirochaetes bacterium GWB1_59_5 (bacteria)	McDaniel et al. 2020
GCA_001829155.1	Spirochaetes bacterium GWB1_36_13 (bacteria)	McDaniel et al. 2020
GCA_001829125.1	Spirochaetes bacterium GWB1_27_13 (bacteria)	McDaniel et al. 2020
GCA_001828335.1	Planctomycetes bacterium RBG_16_64_12 (bacteria)	McDaniel et al. 2020
GCA_001828265.1	Planctomycetes bacterium RBG_13_63_9 (bacteria)	McDaniel et al. 2020
GCA_001825565.1	Desulfuromonadaceae bacterium GWC2_58_13 (d-proteobacteria)	McDaniel et al. 2020
GCA_001806225.1	Deltaproteobacteria bacterium RIFCSPLOWO2_02_FULL_42_39 (d-proteobacteria)	McDaniel et al. 2020
GCA_001805295.1	Nitrospirae bacterium RIFOXYC2_FULL_44_7 (bacteria)	McDaniel et al. 2020
GCA_001805105.1	Nitrospirae bacterium GWF2_44_13 (bacteria)	McDaniel et al. 2020
GCA_001804885.1	Lentisphaerae bacterium RIFOXYA12_FULL_48_11 (bacteria)	McDaniel et al. 2020
GCA_001804865.1	Lentisphaerae bacterium GWF2_57_35 (bacteria)	McDaniel et al. 2020
GCA_001803955.1	Nitrospirae bacterium RIFOXYB2_FULL_43_5 (bacteria)	McDaniel et al. 2020
GCA_001803945.1	Nitrospirae bacterium RIFOXYA2_FULL_44_9 (bacteria)	McDaniel et al. 2020
GCA_001803845.1	Nitrospirae bacterium RBG_19FT_COMBO_55_12 (bacteria)	McDaniel et al. 2020
GCA_001803705.1	Nitrospirae bacterium GWC2_56_14 (bacteria)	McDaniel et al. 2020
GCA_001803635.1	Nitrospirae bacterium GWB2_47_37 (bacteria)	McDaniel et al. 2020
GCA_001803605.1	Nitrospirae bacterium GWA2_46_11 (bacteria)	McDaniel et al. 2020
GCA_001803305.1	Lentisphaerae bacterium RIFOXYB12_FULL_65_16 (bacteria)	McDaniel et al. 2020
GCA_001803235.1	Lentisphaerae bacterium RIFOXYA12_64_32 (bacteria)	McDaniel et al. 2020
GCA_001802135.1	Geobacteraceae bacterium GWC2_58_44 (d-proteobacteria)	McDaniel et al. 2020
GCA_001802095.1	Geobacteraceae bacterium GWB2_52_12 (d-proteobacteria)	McDaniel et al. 2020
GCA_001800495.1	Elusimicrobia bacterium RIFOXYB2_FULL_48_7 (bacteria)	McDaniel et al. 2020
GCA_001800475.1	Elusimicrobia bacterium RIFOXYB2_FULL_46_23 (bacteria)	McDaniel et al. 2020
GCA_001800455.1	Elusimicrobia bacterium RIFOXYB12_FULL_50_12 (bacteria)	McDaniel et al. 2020
GCA_001800425.1	Elusimicrobia bacterium RIFOXYB1_FULL_48_9 (bacteria)	McDaniel et al. 2020
GCA_001800325.1	Elusimicrobia bacterium RIFOXYA2_FULL_40_6 (bacteria)	McDaniel et al. 2020
GCA_001800315.1	Elusimicrobia bacterium RIFOXYA2_FULL_47_53 (bacteria)	McDaniel et al. 2020
GCA_001800235.1	Elusimicrobia bacterium RIFOXYA12_FULL_49_49 (bacteria)	McDaniel et al. 2020
GCA_001799895.1	Elusimicrobia bacterium GWD2_63_28 (bacteria)	McDaniel et al. 2020
GCA_001799795.1	Elusimicrobia bacterium GWC2_61_19 (bacteria)	McDaniel et al. 2020
GCA_001799735.1	Elusimicrobia bacterium GWB2_63_22 (bacteria)	McDaniel et al. 2020
GCA_001799715.1	Elusimicrobia bacterium GWB2_63_16 (bacteria)	McDaniel et al. 2020
GCA_001799695.1	Elusimicrobia bacterium GWA2_69_24 (bacteria)	McDaniel et al. 2020
GCA_001799645.1	Elusimicrobia bacterium GWA2_64_40 (bacteria)	McDaniel et al. 2020
GCA_001799505.1	Desulfuromonadales bacterium GWD2_54_10 (d-proteobacteria)	McDaniel et al. 2020
GCA_001799485.1	Desulfuromonadales bacterium GWC2_61_20 (d-proteobacteria)	McDaniel et al. 2020
GCA_001799395.1	Desulfobacterales bacterium RIFOXYA12_FULL_46_15 (d-proteobacteria)	McDaniel et al. 2020
GCA_001799365.1	Desulfobacterales bacterium GWB2_56_26 (d-proteobacteria)	McDaniel et al. 2020
GCA_001799285.1	Deltaproteobacteria bacterium RIFOXYD12_FULL_56_24 (d-proteobacteria)	McDaniel et al. 2020
GCA_001799275.1	Deltaproteobacteria bacterium RIFOXYD12_FULL_57_12 (d-proteobacteria)	McDaniel et al. 2020
GCA_001799225.1	Deltaproteobacteria bacterium RIFOXYD12_FULL_50_9 (d-proteobacteria)	McDaniel et al. 2020
GCA_001798915.1	Deltaproteobacteria bacterium RBG_19FT_COMBO_43_11 (d-proteobacteria)	McDaniel et al. 2020
GCA_001798725.1	Deltaproteobacteria bacterium RIFOXYD12_FULL_53_23 (d-proteobacteria)	McDaniel et al. 2020
GCA_001798625.1	Deltaproteobacteria bacterium RIFOXYA2_FULL_42_10 (d-proteobacteria)	McDaniel et al. 2020
GCA_001798605.1	Deltaproteobacteria bacterium RIFOXYA12_FULL_58_15 (d-proteobacteria)	McDaniel et al. 2020
GCA_001798425.1	Deltaproteobacteria bacterium RIFCSPLOWO2_02_FULL_55_12 (d-proteobacteria)	McDaniel et al. 2020
GCA_001798165.1	Deltaproteobacteria bacterium RIFCSPHIGHO2_02_FULL_43_33 (d-proteobacteria)	McDaniel et al. 2020
GCA_001798155.1	Deltaproteobacteria bacterium RIFCSPHIGHO2_02_FULL_42_44 (d-proteobacteria)	McDaniel et al. 2020
GCA_001797945.1	Deltaproteobacteria bacterium RBG_16_58_17 (d-proteobacteria)	McDaniel et al. 2020
GCA_001797845.1	Deltaproteobacteria bacterium RBG_16_44_11 (d-proteobacteria)	McDaniel et al. 2020
GCA_001797745.1	Deltaproteobacteria bacterium RBG_13_52_11 (d-proteobacteria)	McDaniel et al. 2020
GCA_001797695.1	Deltaproteobacteria bacterium RBG_13_49_15 (d-proteobacteria)	McDaniel et al. 2020
GCA_001797665.1	Deltaproteobacteria bacterium GWF2_42_12 (d-proteobacteria)	McDaniel et al. 2020
GCA_001797585.1	Deltaproteobacteria bacterium GWD2_42_10 (d-proteobacteria)	McDaniel et al. 2020
GCA_001797525.1	Candidatus Raymondbacteria bacterium RIFOXYB2_FULL_49_35 (bacteria)	McDaniel et al. 2020
GCA_001797465.1	Deltaproteobacteria bacterium GWB2_55_19 (d-proteobacteria)	McDaniel et al. 2020
GCA_001797415.1	Deltaproteobacteria bacterium GWA2_55_10 (d-proteobacteria)	McDaniel et al. 2020
GCA_001797355.1	Deltaproteobacteria bacterium GWA2_43_19 (d-proteobacteria)	McDaniel et al. 2020
GCA_001796365.1	Chloroflexi bacterium GWC2_49_37 (GNS bacteria)	McDaniel et al. 2020
GCA_001796335.1	Chloroflexi bacterium GWB2_49_20 (GNS bacteria)	McDaniel et al. 2020
GCA_001795575.1	Deltaproteobacteria bacterium GWB2_65_81 (d-proteobacteria)	McDaniel et al. 2020
GCA_001795545.1	Deltaproteobacteria bacterium GWA2_55_82 (d-proteobacteria)	McDaniel et al. 2020
GCA_001795535.1	Deltaproteobacteria bacterium GWA2_54_12 (d-proteobacteria)	McDaniel et al. 2020
GCA_001794965.1	Chloroflexi bacterium GWD2_49_16 (GNS bacteria)	McDaniel et al. 2020
GCA_001789275.1	Candidatus Raymondbacteria bacterium RIFOXYD12_FULL_49_13 (bacteria)	McDaniel et al. 2020
GCA_001789245.1	Candidatus Raymondbacteria bacterium RifOxyC12_full_50_8 (bacteria)	McDaniel et al. 2020
GCA_001789215.1	Candidatus Raymondbacteria bacterium RifOxyB12_full_50_8 (bacteria)	McDaniel et al. 2020
GCA_001789205.1	Candidatus Raymondbacteria bacterium RIFOXYA2_FULL_49_16 (bacteria)	McDaniel et al. 2020
GCA_001789195.1	Candidatus Raymondbacteria bacterium RifOxyA12_full_50_37 (bacteria)	McDaniel et al. 2020
GCA_001780375.1	Candidatus Firestonebacteria bacterium RIFOXYC2_FULL_39_67 (bacteria)	McDaniel et al. 2020
GCA_001778375.1	Candidatus Firestonebacteria bacterium RIFOXYD2_FULL_39_29 (bacteria)	McDaniel et al. 2020
GCA_001772435.1	candidate division WOR-1 bacterium RIFOXYA2_FULL_46_56 (bacteria)	McDaniel et al. 2020
GCA_001772415.1	candidate division WOR-1 bacterium RIFOXYA2_FULL_41_14 (bacteria)	McDaniel et al. 2020
GCA_001771695.1	candidate division WOR-1 bacterium RIFOXYC2_FULL_46_14 (bacteria)	McDaniel et al. 2020
GCA_001771665.1	candidate division WOR-1 bacterium RIFOXYC2_FULL_41_25 (bacteria)	McDaniel et al. 2020
GCA_001771585.1	candidate division WOR-1 bacterium RIFOXYB2_FULL_46_45 (bacteria)	McDaniel et al. 2020
GCA_001771545.1	candidate division WOR-1 bacterium RIFOXYB2_FULL_42_35 (bacteria)	McDaniel et al. 2020
GCA_001771415.1	candidate division WOR-1 bacterium RIFOXYA12_FULL_43_27 (bacteria)	McDaniel et al. 2020
GCA_001771235.1	candidate division KSB1 bacterium RBG_16_48_16 (bacteria)	McDaniel et al. 2020
GCA_001770175.1	Bdellovibrionales bacterium RIFOXYD1_FULL_55_31 (proteobacteria)	McDaniel et al. 2020
GCA_001770075.1	Bdellovibrionales bacterium RIFOXYC1_FULL_54_43 (proteobacteria)	McDaniel et al. 2020
GCA_001769785.1	Bacteroidetes bacterium RIFOXYC12_FULL_35_7 (CFB group bacteria)	McDaniel et al. 2020
GCA_001769395.1	Bacteroidetes bacterium RIFOXYA12_FULL_35_11 (CFB group bacteria)	McDaniel et al. 2020
GCA_001769125.1	Bacteroidetes bacterium GWF2_35_48 (CFB group bacteria)	McDaniel et al. 2020
GCA_001769035.1	Bacteroidetes bacterium GWA2_32_17 (CFB group bacteria)	McDaniel et al. 2020
GCA_001768975.1	Bacteroidetes bacterium GWA2_31_9 (CFB group bacteria)	McDaniel et al. 2020
GCA_001768155.1	Bacteroidetes bacterium GWA2_30_7 (CFB group bacteria)	McDaniel et al. 2020
GCA_001750995.1	Desulfobulbaceae bacterium S5133MH15 (d-proteobacteria)	McDaniel et al. 2020
GCA_001750925.1	Desulfobulbaceae bacterium S3730MH12 (d-proteobacteria)	McDaniel et al. 2020
GCA_001749745.1	Candidatus Marispirochaeta associata (spirochetes)	McDaniel et al. 2020
GCA_001742305.1	Desulfuribacillus stibiiarsenatis (firmicutes)	McDaniel et al. 2020
GCA_001735875.1	Olavius algarvensis Delta 1 endosymbiont (d-proteobacteria)	McDaniel et al. 2020
GCA_001717745.1	Clostridium sp. Bc-iso-3 (firmicutes)	McDaniel et al. 2020
GCA_001714685.2	Methanosarcina sp. Ant1 (euryarchaeotes)	McDaniel et al. 2020
GCA_001707885.1	Desulfosporosinus sp. BG (firmicutes)	McDaniel et al. 2020
GCA_001707455.1	Dehalobacter sp. TeCB1 (firmicutes)	McDaniel et al. 2020
GCA_001628815.1	Geobacter anodireducens (d-proteobacteria)	McDaniel et al. 2020
GCA_001618385.1	Paludibacter jiangxiensis (CFB group bacteria)	McDaniel et al. 2020
GCA_001611275.1	Desulfuromonas sp. DDH964 (d-proteobacteria)	McDaniel et al. 2020
GCA_001604475.1	Synergistales bacterium Syner_03 (bacteria)	McDaniel et al. 2020
GCA_001604405.1	Spirochaetales bacterium Spiro_10 (spirochetes)	McDaniel et al. 2020
GCA_001604385.1	Spirochaetales bacterium Spiro_09 (spirochetes)	McDaniel et al. 2020
GCA_001603955.1	Syntrophobacterales bacterium Delta_03 (d-proteobacteria)	McDaniel et al. 2020
GCA_001603855.1	Theionarchaea archaeon DG-70-1 (euryarchaeotes)	McDaniel et al. 2020
GCA_001595815.1	Deltaproteobacteria bacterium GWC2_55_46 (d-proteobacteria)	McDaniel et al. 2020
GCA_001595385.3	Methanolobus sp. T82-4 (euryarchaeotes)	McDaniel et al. 2020
GCA_001577565.1	Pseudodesulfovibrio indicus (d-proteobacteria)	McDaniel et al. 2020
GCA_001563225.1	Nitrospirae bacterium HCH-1 (bacteria)	McDaniel et al. 2020
GCA_001541255.1	Gracilibacter sp. BRH_c7a (firmicutes)	McDaniel et al. 2020
GCA_001516055.1	Gracilibacter sp. BRH_c7a (firmicutes)	McDaniel et al. 2020
GCA_001516045.1	Desulfosporosinus sp. BRH_c37 (firmicutes)	McDaniel et al. 2020
GCA_001515945.1	Desulfitibacter sp. BRH_c19 (firmicutes)	McDaniel et al. 2020
GCA_001513155.1	Syntrophomonas sp. DTU018 (firmicutes)	McDaniel et al. 2020
GCA_001512965.1	Methanomicrobia archaeon DTU008 (euryarchaeotes)	McDaniel et al. 2020
GCA_001508995.1	Desulfotomaculum sp. 46_80 (firmicutes)	McDaniel et al. 2020
GCA_001508375.1	Desulfotomaculum sp. 46_296 (firmicutes)	McDaniel et al. 2020
GCA_001443455.1	Deltaproteobacteria bacterium CSP1-8 (d-proteobacteria)	McDaniel et al. 2020
GCA_001440545.1	Caloramator mitchellensis (firmicutes)	McDaniel et al. 2020
GCA_001421185.1	Methanomassiliicoccales archaeon RumEn M1 (euryarchaeotes)	McDaniel et al. 2020
GCA_001412355.1	Methanoculleus sp. SDB (euryarchaeotes)	McDaniel et al. 2020
GCA_001412345.1	Smithella sp. SDB (d-proteobacteria)	McDaniel et al. 2020
GCA_001311985.1	Geobacter toluenoxydans JCM 15764 (d-proteobacteria)	McDaniel et al. 2020
GCA_001311845.1	Desulfosarcina cetonica JCM 12296 (d-proteobacteria)	McDaniel et al. 2020
GCA_001311825.1	Desulfovibrio brasiliensis JCM 12178 (d-proteobacteria)	McDaniel et al. 2020
GCA_001306095.1	Leptolinea tardivitalis (GNS bacteria)	McDaniel et al. 2020
GCA_001304105.1	Deltaproteobacteria bacterium SM23_61 (d-proteobacteria)	McDaniel et al. 2020
GCA_001304045.1	Bacteroides sp. SM1_62 (CFB group bacteria)	McDaniel et al. 2020
GCA_001303955.1	Bacteroides sp. SM23_62 (CFB group bacteria)	McDaniel et al. 2020
GCA_001303785.1	candidate division WOR_3 bacterium SM23_42 (bacteria)	McDaniel et al. 2020
GCA_001303465.1	Phycisphaerae bacterium SG8_4 (bacteria)	McDaniel et al. 2020
GCA_001303025.1	Deltaproteobacteria bacterium SG8_13 (d-proteobacteria)	McDaniel et al. 2020
GCA_001278055.1	Desulfuromonas soudanensis (d-proteobacteria)	McDaniel et al. 2020
GCA_001262605.1	Pseudobacteroides cellulosolvens ATCC 35603 = DSM 2933 (firmicutes)	McDaniel et al. 2020
GCA_001184205.1	Desulfocarbo indianensis (d-proteobacteria)	McDaniel et al. 2020
GCA_001050275.1	Leptolinea tardivitalis (GNS bacteria)	McDaniel et al. 2020
GCA_001029285.1	Desulfosporosinus acididurans (firmicutes)	McDaniel et al. 2020
GCA_000961765.1	Clostridiaceae bacterium BRH_c20a (firmicutes)	McDaniel et al. 2020
GCA_000961725.1	Desulfobulbaceae bacterium BRH_c16a (d-proteobacteria)	McDaniel et al. 2020
GCA_000961655.1	Desulfatitalea sp. BRH_c12 (d-proteobacteria)	McDaniel et al. 2020
GCA_000961035.1	Geobacter sulfurreducens (d-proteobacteria)	McDaniel et al. 2020
GCA_000960765.1	Desulfosporosinus sp. I2 (firmicutes)	McDaniel et al. 2020
GCA_000934745.1	Desulfonatronum thioautotrophicum (d-proteobacteria)	McDaniel et al. 2020
GCA_000931935.2	Dethiosulfatarculus sandiegensis (d-proteobacteria)	McDaniel et al. 2020
GCA_000820505.1	Geoalkalibacter ferrihydriticus DSM 17813 (d-proteobacteria)	McDaniel et al. 2020
GCA_000817955.1	Geobacter pickeringii (d-proteobacteria)	McDaniel et al. 2020
GCA_000816575.1	Geobacter soli (d-proteobacteria)	McDaniel et al. 2020
GCA_000813145.1	Geobacter sp. OR-1 (d-proteobacteria)	McDaniel et al. 2020
GCA_000802135.1	Desulfosporosinus sp. BICA1-9 (firmicutes)	McDaniel et al. 2020
GCA_000770645.1	Desulfosporosinus sp. Tol-M (firmicutes)	McDaniel et al. 2020
GCA_000769715.1	Desulfobulbus sp. Tol-SR (d-proteobacteria)	McDaniel et al. 2020
GCA_000747085.1	Smithella sp. F21 (d-proteobacteria)	McDaniel et al. 2020
GCA_000745845.1	Pseudobacteroides cellulosolvens ATCC 35603 = DSM 2933 (firmicutes)	McDaniel et al. 2020
GCA_000739515.1	Candidatus Moduliflexus flocculans (bacteria)	McDaniel et al. 2020
GCA_000732885.1	Desulfobacula sp. TS (d-proteobacteria)	McDaniel et al. 2020
GCA_000717475.2	Desulfonatronum thiodismutans (d-proteobacteria)	McDaniel et al. 2020
GCA_000711225.1	Pelobacter seleniigenes DSM 18267 (d-proteobacteria)	McDaniel et al. 2020
GCA_000699585.1	Peptoclostridium litorale DSM 5388 (firmicutes)	McDaniel et al. 2020
GCA_000686525.1	Desulfonatronovibrio hydrogenovorans DSM 9292 (d-proteobacteria)	McDaniel et al. 2020
GCA_000621505.1	Ruminiclostridium cellobioparum DSM 1351 = ATCC 15832 (firmicutes)	McDaniel et al. 2020
GCA_000526155.1	Deferrisoma camini S3R1 (d-proteobacteria)	McDaniel et al. 2020
GCA_000521465.1	Hungateiclostridium straminisolvens JCM 21531 (firmicutes)	McDaniel et al. 2020
GCA_000519265.1	Desulfonatronum lacustre DSM 10312 (d-proteobacteria)	McDaniel et al. 2020
GCA_000512895.1	Dehalobacter restrictus DSM 9455 (firmicutes)	McDaniel et al. 2020
GCA_000512235.1	Syntrophorhabdus aromaticivorans UI (d-proteobacteria)	McDaniel et al. 2020
GCA_000504205.1	Methanolobus tindarius DSM 2278 (euryarchaeotes)	McDaniel et al. 2020
GCA_000445165.1	Dehalobacter sp. UNSWDHB (firmicutes)	McDaniel et al. 2020
GCA_000430905.1	Methanocorpusculum bavaricum DSM 4179 (euryarchaeotes)	McDaniel et al. 2020
GCA_000429965.1	Desulfobulbus mediterraneus DSM 13871 (d-proteobacteria)	McDaniel et al. 2020
GCA_000429945.1	Desulfobulbus japonicus DSM 18378 (d-proteobacteria)	McDaniel et al. 2020
GCA_000429325.1	Desulfovibrio putealis DSM 16056 (d-proteobacteria)	McDaniel et al. 2020
GCA_000429305.1	Desulfovibrio inopinatus DSM 10711 (d-proteobacteria)	McDaniel et al. 2020
GCA_000428825.1	Desulfomicrobium escambiense DSM 10707 (d-proteobacteria)	McDaniel et al. 2020
GCA_000426865.1	Geobacter bremensis R1 (d-proteobacteria)	McDaniel et al. 2020
GCA_000422545.1	Desulfocurvibacter africanus subsp. africanus DSM 2603 (d-proteobacteria)	McDaniel et al. 2020
GCA_000422245.1	Desulfovibrio alkalitolerans DSM 16529 (d-proteobacteria)	McDaniel et al. 2020
GCA_000422205.1	Desulfovibrio sp. X2 (d-proteobacteria)	McDaniel et al. 2020
GCA_000422185.1	Desulfococcus multivorans DSM 2059 (d-proteobacteria)	McDaniel et al. 2020
GCA_000421285.1	Desulfotignum balticum DSM 7044 (d-proteobacteria)	McDaniel et al. 2020
GCA_000420485.1	Desulfovibrio longus DSM 6739 (d-proteobacteria)	McDaniel et al. 2020
GCA_000420085.1	Desulfospira joergensenii DSM 10085 (d-proteobacteria)	McDaniel et al. 2020
GCA_000384395.1	Geopsychrobacter electrodiphilus DSM 16401 (d-proteobacteria)	McDaniel et al. 2020
GCA_000384015.1	Desulfitobacterium sp. PCE1 (firmicutes)	McDaniel et al. 2020
GCA_000375485.1	Desulfovibrio oxyclinae DSM 11498 (d-proteobacteria)	McDaniel et al. 2020
GCA_000350545.1	Desulfotignum phosphitoxidans DSM 13687 (d-proteobacteria)	McDaniel et al. 2020
GCA_000350485.1	Ruminiclostridium cellobioparum subsp. termitidis CT1112 (firmicutes)	McDaniel et al. 2020
GCA_000344315.1	Desulfocurvibacter africanus PCS (d-proteobacteria)	McDaniel et al. 2020
GCA_000341655.1	Dehalococcoides mccartyi DCMB5 (GNS bacteria)	McDaniel et al. 2020
GCA_000328665.1	Methanomethylovorans hollandica DSM 15978 (euryarchaeotes)	McDaniel et al. 2020
GCA_000327485.1	Methanoregula formicica SMSP (euryarchaeotes)	McDaniel et al. 2020
GCA_000308215.1	Methanomassiliicoccus luminyensis B10 (euryarchaeotes)	McDaniel et al. 2020
GCA_000306725.1	Methanolobus psychrophilus R15 (euryarchaeotes)	McDaniel et al. 2020
GCA_000305815.1	Dehalobacter sp. CF (firmicutes)	McDaniel et al. 2020
GCA_000305775.1	Dehalobacter sp. DCA (firmicutes)	McDaniel et al. 2020
GCA_000300195.1	Clostridium tunisiense TJ (firmicutes)	McDaniel et al. 2020
GCA_000275865.1	Methanofollis liminatans DSM 4140 (euryarchaeotes)	McDaniel et al. 2020
GCA_000266945.1	Desulfomonile tiedjei DSM 6799 (d-proteobacteria)	McDaniel et al. 2020
GCA_000255115.3	Desulfosporosinus acidiphilus SJ4 (firmicutes)	McDaniel et al. 2020
GCA_000244895.1	Desulfosporosinus youngiae DSM 17734 (firmicutes)	McDaniel et al. 2020
GCA_000243475.2	Geobacter metallireducens RCH3 (d-proteobacteria)	McDaniel et al. 2020
GCA_000243155.3	Desulfitobacterium dehalogenans ATCC 51507 (firmicutes)	McDaniel et al. 2020
GCA_000243135.3	Desulfitobacterium dichloroeliminans LMG P-21439 (firmicutes)	McDaniel et al. 2020
GCA_000235605.1	Desulfosporosinus orientis DSM 765 (firmicutes)	McDaniel et al. 2020
GCA_000231405.3	Desulfitobacterium metallireducens DSM 15288 (firmicutes)	McDaniel et al. 2020
GCA_000224515.2	Desulfosporosinus sp. OT (firmicutes)	McDaniel et al. 2020
GCA_000219125.2	Acetonema longum DSM 6540 (firmicutes)	McDaniel et al. 2020
GCA_000212675.2	Desulfocurvibacter africanus subsp. africanus str. Walvis Bay (d-proteobacteria)	McDaniel et al. 2020
GCA_000210155.1	Geobacter sulfurreducens KN400 (d-proteobacteria)	McDaniel et al. 2020
GCA_000190635.1	Syntrophobotulus glycolicus DSM 8271 (firmicutes)	McDaniel et al. 2020
GCA_000189295.2	Desulfovibrio desulfuricans ND132 (d-proteobacteria)	McDaniel et al. 2020
GCA_000186885.1	Desulfobulbus propionicus DSM 2032 (d-proteobacteria)	McDaniel et al. 2020
GCA_000179595.2	Acetivibrio cellulolyticus CD2 (firmicutes)	McDaniel et al. 2020
GCA_000179315.1	delta proteobacterium NaphS2 (d-proteobacteria)	McDaniel et al. 2020
GCA_000178115.2	Ethanoligenens harbinense YUAN-3 (firmicutes)	McDaniel et al. 2020
GCA_000176915.2	Pseudodesulfovibrio aespoeensis Aspo-2 (d-proteobacteria)	McDaniel et al. 2020
GCA_000175115.2	Geobacter sp. M18 (d-proteobacteria)	McDaniel et al. 2020
GCA_000174435.1	Desulfonatronospira thiodismutans ASO3-1 (d-proteobacteria)	McDaniel et al. 2020
GCA_000174415.1	Dethiobacter alkaliphilus AHT 1 (firmicutes)	McDaniel et al. 2020
GCA_000063445.1	Methanocella arvoryzae MRE50 (euryarchaeotes)	McDaniel et al. 2020
GCA_000023645.1	Geobacter sp. M21 (d-proteobacteria)	McDaniel et al. 2020
GCA_000023225.1	Desulfomicrobium baculatum DSM 4028 (d-proteobacteria)	McDaniel et al. 2020
GCA_000022265.1	Geobacter daltonii FRC-32 (d-proteobacteria)	McDaniel et al. 2020
GCA_000021965.1	Methanosphaerula palustris E1-9c (euryarchaeotes)	McDaniel et al. 2020
GCA_000020725.1	Geobacter bemidjiensis Bem (d-proteobacteria)	McDaniel et al. 2020
GCA_000017625.1	Methanoregula boonei 6A8 (euryarchaeotes)	McDaniel et al. 2020
GCA_000016745.1	Geobacter uraniireducens Rf4 (d-proteobacteria)	McDaniel et al. 2020
GCA_000013445.1	Methanospirillum hungatei JF-1 (euryarchaeotes)	McDaniel et al. 2020
GCA_000013405.1	Syntrophus aciditrophicus SB (d-proteobacteria)	McDaniel et al. 2020
GCA_000012925.1	Geobacter metallireducens GS-15 (d-proteobacteria)	McDaniel et al. 2020
GCA_000011005.1	Methanocella paludicola SANAE (euryarchaeotes)	McDaniel et al. 2020
GCA_000007985.2	Geobacter sulfurreducens PCA (d-proteobacteria)	McDaniel et al. 2020
FYAU01000005.1	Stappia sp. TSB10P1A	GTDB release 89
DLMJ01000019.1	bacterium UBP10_UBA7539	GTDB release 89
DIVV01000002.1	bacterium UBP16_UBA6123	GTDB release 89
DIUT01000034.1	Geobacter sp. UBA6151	GTDB release 89
DINC01000107.1	Spirochaetia bacterium UBA5550	GTDB release 89
DHYT01000124.1	Desulfobulbaceae bacterium UBA5123	GTDB release 89
DHQV01000034.1	Deltaproteobacteria bacterium UBA5329	GTDB release 89
DHHG01000016.1	Syntrophaceae bacterium UBA4778	GTDB release 89
DF820456.1	Bacterium UASB14	GTDB release 89
DDYF01000017.1	Thermoleophilia bacterium UBA2241	GTDB release 89
DCUN01000103.1	Desulfobulbaceae bacterium UBA2213	GTDB release 89
DCTS01000105.1	Lachnoclostridium sp. UBA1434	GTDB release 89
DBTX01000007.1	Ruminiclostridium sp. UBA1305	GTDB release 89
DBTW01000011.1	Spirochaetaceae bacterium UBA1306	GTDB release 89
BDTI01000168.1	Archaeon BMS3Abin16	GTDB release 89
BDSU01000002.1	Bacterium BMS3Abin02	GTDB release 89
BBBH01000173.1	Methanoculleus chikugoensis JCM 10825	GTDB release 89
AWNV01000061.1	Candidatus Aminicenans sakinawicola JGI OTU-1 OP8COM1	GTDB release 89
ASPC01000001.1	Atribacteria bacterium SCGC AAA255-N14 A255N14DRAFT	GTDB release 89
bacteria30036		McDaniel et al. 2020
bacteria30035		McDaniel et al. 2020
bacteria30034		McDaniel et al. 2020
bacteria30033		McDaniel et al. 2020
bacteria30032		McDaniel et al. 2020
bacteria30031		McDaniel et al. 2020
bacteria30030		McDaniel et al. 2020
bacteria30029		McDaniel et al. 2020
bacteria30028		McDaniel et al. 2020
bacteria30027		McDaniel et al. 2020
bacteria30026		McDaniel et al. 2020
bacteria30025		McDaniel et al. 2020
bacteria30024		McDaniel et al. 2020
bacteria30023		McDaniel et al. 2020
bacteria30021		McDaniel et al. 2020
bacteria30020		McDaniel et al. 2020
bacteria30019		McDaniel et al. 2020
bacteria30018		McDaniel et al. 2020
bacteria30017		McDaniel et al. 2020
bacteria30016		McDaniel et al. 2020
bacteria30015		McDaniel et al. 2020
bacteria30014		McDaniel et al. 2020
bacteria30013		McDaniel et al. 2020
bacteria30012		McDaniel et al. 2020
bacteria30011		McDaniel et al. 2020
bacteria30010		McDaniel et al. 2020
bacteria30008		McDaniel et al. 2020
bacteria30007		McDaniel et al. 2020
bacteria30006		McDaniel et al. 2020
bacteria30005		McDaniel et al. 2020
bacteria30004		McDaniel et al. 2020
bacteria30003		McDaniel et al. 2020
bacteria30002		McDaniel et al. 2020
bacteria30001		McDaniel et al. 2020
bacteria23317		McDaniel et al. 2020
bacteria23315		McDaniel et al. 2020
bacteria23314		McDaniel et al. 2020
bacteria23313		McDaniel et al. 2020
bacteria23311		McDaniel et al. 2020
bacteria23272		McDaniel et al. 2020
bacteria23268		McDaniel et al. 2020
bacteria23267		McDaniel et al. 2020
bacteria23266		McDaniel et al. 2020
bacteria23265		McDaniel et al. 2020
bacteria23263		McDaniel et al. 2020
bacteria23260		McDaniel et al. 2020
bacteria23259		McDaniel et al. 2020
bacteria23258		McDaniel et al. 2020
bacteria23257		McDaniel et al. 2020
bacteria01060v2		McDaniel et al. 2020
bacteria00229		McDaniel et al. 2020
bacteria00203		McDaniel et al. 2020
bacteria00193		McDaniel et al. 2020
bacteria00190		McDaniel et al. 2020
archaea30022		McDaniel et al. 2020
2757320510	Unclassified Desulfobacterales bin5	McDaniel et al. 2020
2757320509	Unclassified Methanomicrobia bin97	McDaniel et al. 2020
2757320508	Unclassified PVC group bacterium bin55r1	McDaniel et al. 2020
2757320507	Unclassified Deltaproteobacterium bin95	McDaniel et al. 2020
2757320506	Unclassified Desulfobacterales bin85	McDaniel et al. 2020
2757320505	Unclassified Desulfovibrionales bin158	McDaniel et al. 2020
2757320503	Unclassified Desulfobacterales bin111	McDaniel et al. 2020
2757320502	Unclassified bacterium bin143	McDaniel et al. 2020
2757320501	Unclassified Firmicutes bin81	McDaniel et al. 2020
2757320500	Unclassified Firmicutes bin112	McDaniel et al. 2020
2757320499	Unclassified Firmicutes bin161	McDaniel et al. 2020
2757320497	Unclassified Spirochaetes bin152	McDaniel et al. 2020
2757320496	Unclassified Spirochaetes bin043	McDaniel et al. 2020
2757320495	Unclassified Spirochaetes bin159	McDaniel et al. 2020
2744054411	Unclassified PVC group bacterium bin093	McDaniel et al. 2020
2744054410	Unclassified Aminicenantes (OP8) bin144	McDaniel et al. 2020
	Bacteroides_cellulosolvens_DSM_2933	Gionfriddo et al. 2020
	Bdellovibrionales_bacterium_RIFOXYB1_FULL_39_21	Gionfriddo et al. 2020
	Bdellovibrionales_bacterium_RIFOXYC1_FULL_39_130	Gionfriddo et al. 2020
	Bdellovibrionales_bacterium_RIFOXYC12_FULL_39_17	Gionfriddo et al. 2020
	Bdellovibrionales_bacterium_RIFOXYD12_FULL_39_22	Gionfriddo et al. 2020
	candidate_division_OP8_bacterium_SCGC_AAA252-A02	Gionfriddo et al. 2020
	candidate_division_OP8_bacterium_SCGC_AAA252-F08	Gionfriddo et al. 2020
	candidate_division_OP8_bacterium_SCGC_AAA252-G05	Gionfriddo et al. 2020
	candidate_division_OP8_bacterium_SCGC_AAA252-G06	Gionfriddo et al. 2020
	candidate_division_OP8_bacterium_SCGC_AAA252-J09	Gionfriddo et al. 2020
	candidate_division_OP8_bacterium_SCGC_AAA252-J21	Gionfriddo et al. 2020
	candidate_division_OP8_bacterium_SCGC_AAA252-K07	Gionfriddo et al. 2020
	candidate_division_OP8_bacterium_SCGC_AAA252-O09	Gionfriddo et al. 2020
	candidate_division_OP8_bacterium_SCGC_AAA252-O19	Gionfriddo et al. 2020
	candidate_division_OP8_bacterium_SCGC_AAA252-P13	Gionfriddo et al. 2020
	candidate_division_OP8_bacterium_SCGC_AAA252-P19	Gionfriddo et al. 2020
	candidate_division_OP8_bacterium_SCGC_AAA255-O15	Gionfriddo et al. 2020
	candidate_division_OP9_bacterium_SCGC_AAA255-N14	Gionfriddo et al. 2020
	candidate_division_OP9_bacterium_SCGC_AB-164-L03	Gionfriddo et al. 2020
	candidate_division_OP9_bacterium_SCGC_AB-164-P05	Gionfriddo et al. 2020
	Candidatus_Aminicenantes_bacterium_RBG_13_59_9	Gionfriddo et al. 2020
	Candidatus_Bathyarchaeota_archaeon_RBG_13_38_9_HgcA_2709131062	Gionfriddo et al. 2020
	Candidatus_Firestonebacteria_bacterium_RIFOXYA2_FULL_40_8	Gionfriddo et al. 2020
	Candidatus_Wallbacteria_bacterium_GWC2_49_35_HgcA_2709326117	Gionfriddo et al. 2020
	Chloroflexi_bacterium_RIFOXYD12_FULL_57_15	Gionfriddo et al. 2020
	Clostridium_cellobioparum_ATCC_15832	Gionfriddo et al. 2020
	clostridium_Ga0073690	Gionfriddo et al. 2020
	Clostridium_litorale_W6 DSM_5388	Gionfriddo et al. 2020
	Clostridium_sp._3_(Draft_3)	Gionfriddo et al. 2020
	Clostridium_termitidis_CT1112,_DSM_5398	Gionfriddo et al. 2020
	Composite_genome_from_Trout_Bog_Hypolimnion_pan-assembly_TBhypo.metabat.433	Gionfriddo et al. 2020
	Composite_genome_from_Trout_Bog_Hypolimnion_pan-assembly_TBhypo.metabat.2922.v2	Gionfriddo et al. 2020
	Composite_genome_from_Trout_Bog_Hypolimnion_pan-assembly_TBhypo.metabat.3815	Gionfriddo et al. 2020
	Composite_genome_from_Trout_Bog_Hypolimnion_pan-assembly_TBhypo.metabat.5247	Gionfriddo et al. 2020
	Dehalococcoidia_bacterium_DG_22	Gionfriddo et al. 2020
	Dehalococcoidia_bacterium_SCGC_AG-205-B13	Gionfriddo et al. 2020
	Dehalococcoidia_bacterium_SCGC_AG-205-I02	Gionfriddo et al. 2020
	Dehalococcoidia_bacterium_SCGC_AG-205-I13	Gionfriddo et al. 2020
	Dehalococcoidia_bacterium_SCGC_AG-205-K13	Gionfriddo et al. 2020
	Dehalococcoidia_bacterium_SCGC_AG-205-M10	Gionfriddo et al. 2020
	Deltaproteobacteria_bacterium_isolate_NP36	Gionfriddo et al. 2020
	Deltaproteobacteria_bacterium_JGI_A06048-F13	Gionfriddo et al. 2020
	Deltaproteobacteria_bacterium_JGI_E06040-H20	Gionfriddo et al. 2020
	Deltaproteobacteria_bacterium_RIFCSPLOWO2_01_FULL_42_9	Gionfriddo et al. 2020
	Deltaproteobacteria_bacterium_RIFCSPLOWO2_12_FULL_43_16	Gionfriddo et al. 2020
	Desulfobacter_sp._isolate_ARS36	Gionfriddo et al. 2020
	Desulfobacterales_bacterium_SG8_35_2	Gionfriddo et al. 2020
	Desulfobulbaceae_bacterium_PR2_D12	Gionfriddo et al. 2020
	Desulfococcus_biacutus_KMRActS	Gionfriddo et al. 2020
	Desulfocurvus_vexinensis_DSM_17965	Gionfriddo et al. 2020
	Desulfomonile_sp._Ga0081660	Gionfriddo et al. 2020
	Desulfonatronum_thioautotrophicum_ASO4-1	Gionfriddo et al. 2020
	Desulfonatronum_zhilinae_Al915-01	Gionfriddo et al. 2020
	Desulfosporosinus_acididurans_M1	Gionfriddo et al. 2020
	Desulfosporosinus_sp._I2	Gionfriddo et al. 2020
	Desulfovibrio_aespoeensis_Aspo-2	Gionfriddo et al. 2020
	Desulfovibrio_halophilus_DSM_5663	Gionfriddo et al. 2020
	Desulfovibrio_sp._isolate_SP109_91617	Gionfriddo et al. 2020
	Desulfovibrio_sp._J2	Gionfriddo et al. 2020
	Desulfovibrio_sp._L21-Syr-AB	Gionfriddo et al. 2020
	Gammaproteobacteria_bacterium_isolate_NP949	Gionfriddo et al. 2020
	Geobacter_argillaceus_ATCC_BAA-1139	Gionfriddo et al. 2020
	Ignavibacteria_bacterium_RIFOXYA2_FULL_35_10	Gionfriddo et al. 2020
	Kosmotoga_pacifica_SLHLJ1	Gionfriddo et al. 2020
	Lentisphaerae_bacterium_RIFOXYC12_FULL_60_16	Gionfriddo et al. 2020
	Nitrospina_AB-629-B06	Gionfriddo et al. 2020
	Nitrospina_SCGC_AAA288-L16	Gionfriddo et al. 2020
	Nitrospira_bacterium_SG8_3_2	Gionfriddo et al. 2020
	Nitrospira_bacterium_SG8_3	Gionfriddo et al. 2020
	Nitrospira_bacterium_SG8_35_1	Gionfriddo et al. 2020
	Nitrospirae_bacterium_GWC2_56_14_2	Gionfriddo et al. 2020
	Methanococcoides_methylutens_DSM_2657	Gionfriddo et al. 2020
	Nitrospina OMZ_North_Pacific_GP0053648_LPjun08P16500mDRAFT_10027043)	Gionfriddo et al. 2020
	Nitrospina (OMZ_North_Pacific_GP0053648_LPjun08P41300mDRAFT_10032743)	Gionfriddo et al. 2020
	Pelobacteraceae_bacterium_GWC2_58_13	Gionfriddo et al. 2020
	Pyrococcus_furiosus_COM1	Gionfriddo et al. 2020
	Pyrococcus_furiosus_DSM_3638	Gionfriddo et al. 2020
	Streptomyces_sp._CNQ-509	Gionfriddo et al. 2020
	Syntrophobacterales_bacterium_RBG_19FT_COMBO_59_10	Gionfriddo et al. 2020
	Syntrophus_sp._G20	Gionfriddo et al. 2020
