# Supplementary material for: Mercury methylation by metabolically versatile and cosmopolitan marine bacteria
Source: ISME J. 2021 Jan 27;15(6):1810–25. doi: 10.1038/s41396-020-00889-4 (PMC8163782; doi:10.1038/s41396-020-00889-4)
Supplement: Supplementary file 7 — Table S7 [file 41396_2020_889_MOESM7_ESM.xlsx]

## Sheet: Sheet1
Table S7. Marinimicrobia 16S rRNA gene accession numbers from the SILVA database.
SILVA accession
AQSA01000023
AQSI01000003
AQSR01000041
AQSS01000032
AQSX01000074
AQSY01000029
ASPH01000001
ASPI01000040
ASPJ01000020
ASZK01000001
AWNN01000021
AWNO01000003
AYLG01000001
AYLG01000169
HQ675226
HQ675405
HQ675426
HQ675442
HQ675443
HQ675454
HQ675543
HQ675574
HQ675595
HQ675617
HQ675644
HQ675652
HQ675666
HQ675668
HQ675672
KJ535401
KJ535402
KJ535403
KJ535404
KJ535416
KJ535417
KJ535418
LGFY01000224
LGGY01000112
LSCG01000082
LSCH01000022
LSCI01000022
