# Supplementary material for: Mercury methylation by metabolically versatile and cosmopolitan marine bacteria
Source: ISME J. 2021 Jan 27;15(6):1810–25. doi: 10.1038/s41396-020-00889-4 (PMC8163782; doi:10.1038/s41396-020-00889-4)
Supplement: Supplementary file 8 — Table S8 [file 41396_2020_889_MOESM8_ESM.xlsx]

## Sheet: Sheet1
Table S8. Publicly available Marinimicrobia genomes used in this study.
IMG genome ID	GenBank assembly accession
2264867236	GCA_000375825.1
2264867237	GCA_000398105.1
2264867238	GCA_000402135.1
2264867239	GCA_000402455.1
2264867240	GCA_000402795.1
2264867241	GCA_000402815.1
2264867242	GCA_000403015.1
2264867243	GCA_000403095.1
2264867245	GCA_000405265.1
2264867246	GCA_000405825.1
2527291526	GCA_000494305.1
2537562237	GCA_000494725.1
2537562238	GCA_001508355.1
2537562239	GCA_001509335.1
2537562240	GCA_001576965.1
2537562241	GCA_001576985.1
2537562242	GCA_001577025.1
2537562243	GCA_001577055.1
2537562244	GCA_001577065.1
2609459649	GCA_001577105.1
2609459650	GCA_001577215.1
2609459651	GCA_001626655.1
2634166655	GCA_001626675.1
2634166708	GCA_001626685.1
2634166714	GCA_001626695.1
2634166729	GCA_001626725.1
2634166738	GCA_001626755.1
2634166809	GCA_001626845.1
2634166814	GCA_002172545.1
2639762708	GCA_002256485.1
2651870051	GCA_002311275.1
2651870052	GCA_002311395.1
2651870053	GCA_002311975.1
2651870223	GCA_002321855.1
2651870224	GCA_002327705.1
2651870225	GCA_002327805.1
2651870226	GCA_002328235.1
2651870227	GCA_002328255.1
2651870228	GCA_002328285.1
2651870229	GCA_002328325.1
2651870230	GCA_002328885.1
2693429801	GCA_002328905.1
2693429802	GCA_002329045.1
2706794902	GCA_002329065.1
2772190652	GCA_002329125.1
2778260900	GCA_002329145.1
2785511365	GCA_002346675.1
2785511366	GCA_002346965.1
2785511370	GCA_002347005.1
2785511371	GCA_002347855.1
2785511373	GCA_002348725.1
2785511374	GCA_002365365.1
2785511376	GCA_002400685.1
2785511378	GCA_002402135.1
2785511382	GCA_002403015.1
2785511384	GCA_002420465.1
2785511386	GCA_002420505.1
2785511387	GCA_002420565.1
2785511394	GCA_002420645.1
2785511395	GCA_002433225.1
2785511396	GCA_002434825.1
2785511398	GCA_002434835.1
2785511399	GCA_002434865.1
2785511401	GCA_002436185.1
2785511403	GCA_002436235.1
2785511404	GCA_002448755.1
2785511405	GCA_002448795.1
2785511406	GCA_002448845.1
2785511408	GCA_002450535.1
2785511409	GCA_002450675.1
2785511410	GCA_002452555.1
2785511411	GCA_002455835.1
2785511412	GCA_002471705.1
2785511417	GCA_002471805.1
2785511418	GCA_002471845.1
2785511419	GCA_002471865.1
2785511420	GCA_002471885.1
2785511426	GCA_002501165.1
2785511430	GCA_002591605.1
2785511432	GCA_002685605.1
2785511433	GCA_002686395.1
2785511434	GCA_002689835.1
2785511437	GCA_002689995.1
2785511440	GCA_002691285.1
2785511443	GCA_002691365.1
2785511445	GCA_002691785.1
2785511447	GCA_002693365.1
2785511458	GCA_002694025.1
2785511460	GCA_002695285.1
2785511462	GCA_002695845.1
2785511463	GCA_002698235.1
2786546459	GCA_002700705.1
2786546460	GCA_002701165.1
2786546461	GCA_002701785.1
2786546462	GCA_002703325.1
	GCA_002703375.1
	GCA_002703445.1
	GCA_002703505.1
	GCA_002703645.1
	GCA_002704045.1
	GCA_002704395.1
	GCA_002704685.1
	GCA_002704845.1
	GCA_002704875.1
	GCA_002704905.1
	GCA_002705525.1
	GCA_002705605.1
	GCA_002707535.1
	GCA_002707645.1
	GCA_002707765.1
	GCA_002707905.1
	GCA_002708185.1
	GCA_002710515.1
	GCA_002710845.1
	GCA_002711065.1
	GCA_002713385.1
	GCA_002713455.1
	GCA_002715035.1
	GCA_002715465.1
	GCA_002716525.1
	GCA_002717695.1
	GCA_002717765.1
	GCA_002717785.1
	GCA_002717875.1
	GCA_002717915.1
	GCA_002717995.1
	GCA_002718285.1
	GCA_002718585.1
	GCA_002718655.1
	GCA_002719095.1
	GCA_002719835.1
	GCA_002720995.1
	GCA_002722105.1
	GCA_002722325.1
	GCA_002724735.1
	GCA_002729035.1
	GCA_002729175.1
	GCA_002731745.1
	GCA_002746175.1
	GCA_003445695.1
	GCA_003503735.1
	GCA_003510205.1
	GCA_003512065.1
	GCA_003523025.1
	GCA_003527965.1
	GCA_003535775.1
	GCA_003538075.1
	GCA_003644565.1
	GCA_003644575.1
	GCA_003644595.1
	GCA_003644625.1
	GCA_003645825.1
	GCA_003645835.1
	GCA_003645845.1
	GCA_003695105.1
	GCA_003973085.1
	GCA_003973335.1
	GCA_003973365.1
	GCA_004124295.1
	GCA_004124375.1
	GCA_004124385.1
	GCA_004124395.1
	GCA_004124405.1
	GCA_004124455.1
	GCA_004124465.1
	GCA_004124475.1
	GCA_004124485.1
	GCA_004124535.1
	GCA_004124875.1
	GCA_004402895.1
	GCA_004402915.1
	GCA_004402925.1
